# Supplementary material for: First Characterisation of the Phoma Species Complex on Maize Leaves in Central Europe
Source: Pathogens. 2021 Sep 18;10(9):1216. doi: 10.3390/pathogens10091216 (PMC8467443; doi:10.3390/pathogens10091216)
Supplement: Supplementary file 1 [file pathogens-10-01216-s001.zip]

Archive with 2 entries (2 files):
- pathogens-1338171-Table S1.pdf
- pathogens-1338171.txt
