# Supplementary material for: First Characterisation of the Phoma Species Complex on Maize Leaves in Central Europe
Source: Pathogens. 2021 Sep 18;10(9):1216. doi: 10.3390/pathogens10091216 (PMC8467443; doi:10.3390/pathogens10091216)
Supplement: Supplementary file 1 [file pathogens-10-01216-s001.zip › pathogens-1338171.txt]

>Didymella maydis CBS 588.69
TGGTGATGATGCGCCCCGAGCAGTCTTCCGTAAGTTCCTCAACCCGCCACCTGGCACCAGCAGTGCTGCATTGCGCTTGCTATGCAGCTAGGCAACGGTTAAGAACCACTTTCTTACAATATGCAGCATCCATTGTCGGTCGTCCCCGTCACCATGGGTATGACGCTCCTCCCCGGCAGCGCCTGCCCGATTCGAGCTAACAGCAACGCAGTATCATGATTGGTTCTTCGTAAGTATTCTCTTACCCCTGCACGGCGTCTCGTTGCCTAGCGGCCTGCGAGTCTACGCCTCTGTCAACAACACACCGCTAACAGCTTTGTGAACAGGACAAGGATGGCGATGGTTAGTAGCCCTTCCACAGCACAAGCGCACGACGAAGCCCGATCGTTCGAGGCGCCTCTTCTCTACATAAACGACAAATACCACGAATGTGTGGTGAGGCTCGCCTCGACGGACGCCGTGCCCCTGATCAGCATCAACACCAGTCCAACGCCTTCAACAGCGCATAACTGACAATGTGGGCCTACAGGTCAGATCACCACCAAGGAGCTCGGTACTGTCATGCGCTCGCTCGGCCAGAACCCCAGCGAGTCTGAGCTGCAGGATATGATCAACGAGGTTGATGCCGACAATAACGGCACCATCGATTTCCCTGGTATGGTCGAATCATGTCGATCAGGGACGCTGGACTGACTCCTGCATAGAATTTCTCACGTAAGTACACCACCGCAATCTTCTCATGTCGGCGGCAGCTCACAATTGACAGGGTAACCAAATCGGTGCCGCCTTCTGGCAGACCATCTCCGGCGAGCATGGCCTCGACGGCTCCGGTGTCTACAATGGCACTTCGGACCTCCAGCTCGAGCGCATGAACGTCTACTTCAACGAGGTACTAGAAATAACACGCTATCCTGAGACGGACTGCGAGTGCTGACCGCTTCTAGGCCTCTGGCAACAAGTTCGTTCCCCGAGCCGTCCTCGTCGATTTGGAGCCCGGAACAATGGACGCCGTCCGCGCTGGCCCCTTTGGTCAGCTCTTCCGTCCCTTTCCGTAGGTGAACCTGCGGAAGGATCATTACCTAGAGTTGTAGGCTTTGCCTGCTATCTCTTACCCATGTCTTTTGAGTACCTTCGTTTCCTCGGCGGGTCCGCCTGCCGATTGGACAATTTAAACCATTTGCAGTTGCAATCAGCGTCTGAAAAAACTTAATAGTTACAACTTTCAACAACGGATCTCTTGGTTCTGGCATCGATGAAGAACGCAGCGAAATGCGATAAGTAGTGTGAATTGCAGAATTCAGTGAATCATCGAATCTTTGAACGCACATTGCGCCCCTTGGTATTCCATGGGGCATGCCTGTTCGAGCGTCATTTGTACCTTCAAGCTCTGCTTGGTGTTGGGTGTTTGTCTCGCCTCTGCGCGCAGACTCGCCTCAAAACAATTGGCAGCCGGCGTATTGATTTCGGAGCGCAGTACATCTCGCGCTTTGCACTCATAACGACGACGTCCAAAAGTACATTTTTACACTCTTGACCTCGGATCAGGTAGGGATACCCGCTGAACTTAAATATCAATAAGCGGAGGAAAAGAAACCAACAGGGATTGCCCTAGTAACGGCGAGTGAAGCGGCAACAGCTCAAATTTGAAATCTGGCGTCTTTGGCGTCCGAGTTGTAATTTGCAGAGGGCGCTTTGGCATTGGCAGCGGTCCAAGTTCCTTGGAACAGGACGTCACAGAGGGTGAGAATCCCGTACGTGGTCGCTAGCCTTTGCCGTGTAAAGCCCCTTCGACGAGTCGAGTTGTTTGGGAATGCAGCTCTAAATGGGAGGTAAATTTCTTCTAAAGCTAAATACTGGCCAGAGACCGATAGCGCACAAGTAGAGTGATCGAAAGATGAAAAGCACTTTGGAAAGAGAGTTAAAAAGCACGTGAAATTGTTGAAAGGGAAGCGCTTGCAGCCAGACTTGCCTGTAGTTGCTCATCCGGGTTTCTACCCGGTGCACTCTTCTACGGGCAGGCCAGCATCAGTTTGGGCGGTTGGATAAAGGTCTCTGTCATGTACCTCTCTTCGGGGAGAACTTATAGGGGAGACGACATGCAACCAGCCTGGACTGAGGTCCGCGCATCTGCTAGGATGCTGGCGTAATGGCTGTAAGCGGCCCGTCTTGAAACACGGACCAAGGAGTCTAACATCTATGCGAGTGTTTGGGTGTCAAGCCCGAGCGCGTAATGAAAGTGAACGGAGGTGGGAACCTTTCGGGGTGCACCATCGACCGATCCTGATGTCTTCGGATGGATTTGAGTAAGAGCATAGCTGTTGGGACCCGAAAGATGGTGAACTATGCTTGAATAGGGTGAAGCCAGAGGAAACTCTGGTGGAGGCTCGCAGCGGTTCTGACGTGCAAATCGATCGTCAAATTTGGGCATAGGGGCGAAAGACTAATCGAACTATCTAGTAGCTGGTTCCTGCCGAAGTTTCCCTCAGGATAGCAGTAACGTTTTCAGTTTTATGAGGTAAAGCGAATGATTAGAGGCCTGGGGGTTGAAACAACCTTCACCTATTCTCAAACTTTAAATATGTAAGAAGTCCTTGTTACTTGATTGAACGTGGACAGTTGAATGTATCGTTACTAGTGGGCCATTTTTGGTAAGCAGAACTGGCGATGCGGGATGAACCGAACGCGGGGTTAAGGTGCCAGAATGCACGCTCATCAGACACCACAAAAGGTGTTAGTTCATCTAGACAGCAGGACGGTGGCCATGGAAGTCGGAATCCGCTAAGGAGTGTGTAACAACTCACCTGCCGAATGAACTAGCCCTGAAAATGGATGGCGCTCAAGCGTGTTACCCATACCCCGCCGCTGGGGCAGGATTTATGCCCCAGCGAGTAGGCAGGCGTGGAGGTCCGTGACGAAGCCTTGGGGGTGACCCCGGGTCGAACGGCCTCTAGTGC

>Epicoccum ovisporum CBS 180.80
CGGTGATGATGCGCCCCGAGCAGTCTTCCGTAAGTACCCCAACCCGCCACCTGGCAGCAGTAGTAGGAACAAAAGCGGCATTGCATCGCACCTGCTCTGTAGCCGGGCTACGCTTCGGAATAACGTTCTGACATAATGCAGCCTCCATTGTCGGTCGTCCCCGTCACCATGGGTATGACGCCCCCCCGGCAGCTCCTGCCCCTCGAGCTAACAGCGACGCAGTATCATGATTGGTTCTTCGTAAGTAGTTTCCCGGCCCCTGTGCGGCGTATCGTTGCCTGGCGACCCCAGAGCATCTGCTCCTGTTGACGACAAGATCGCTGACCATATTGTGCACAGGACAAGGATGGCGATGGTTAGTAGCCCCTCCAGAGCGCGAATGAACCACCGGCGATGGGTTATCGAGACAACCCTCAATCACATGCATCATAACAGCCCCCAATGTGCGGAGGCTAGCCTCGCGGCCCCCTGCTTAGTCTGGACAACCACACCAACCGCGCCCCATTCCCGCCACGGAAGCGCATAGCTGACAATGCTATCTTACAGGTCAGATCACCACCAAGGAGCTCGGCACTGTTATGCGCTCGCTCGGCCAGAACCCCAGCGAGTCTGAGCTGCAGGACATGATCAACGAGGTCGACGCCGACAACAACGGCACCATCGACTTCCCTGGTACGATCCATCGTCTCCGCCTTTGCAATGGAGGTTTTGGCTAACAACAGTATCAGAGTTCCTCACGTAAGTACACCTCTACCATGTTCTCTCATGACTTGCAGCTCACAATGGACAGGGTAACCAAATCGGTGCCGCCTTCTGGCAGACCATCTCTAGCGAGCATGGCCTCGACGGCTCCGGTGTCTACAATGGCACCTCGGACCTCCAGCTCGAGCGCATGAACGTCTACTTCAACGAGGTACTAGAAATGACACGCTTCCCTTCGACGGACTGCGAGTGCTGACCTCCCATAGGCCTCTGGCAACAAGTTCGTTCCCCGTGCCGTGCTCGTCGATTTGGAGCCCGGTACAATGGACGCTGTCCGCGCTGGTCCCTTCGGTCAGCTCTTCCGTCCCTTTCCGTAGGTGAACCTGCGGAAGGATCATTACCTAGAGTTGTAGGCTTTGCCTGCTATCTCTTACCCATGTCTTTTGAGTACCTTACGTTTCCTCGGTGGGTTCGCCCACCGATTGGACAAACTTAAACCCTTTGCAGTTGAAATCAGCGTCTGAAAAACTTTAATAGTTACAACTTTCAACAACGGATCTCTTGGTTCTGGCATCGATGAAGAACGCAGCGAAATGCGATAAGTAGTGTGAATTGCAGAATTCAGTGAATCATCGAATCTTTGAACGCACATTGCGCCCCTTGGTATTCCATGGGGCATGCCTGTTCGAGCGTCATTTGTACCTTCAAGCTCTGCTTGGTGTTGGGTGTTTGTCTCGTGTAGACTCGCCTTAAAACAATTGGCAGCCGGCGTATTGATTTCGGAGCGCAGTACATCTCGCGCTTTGCACTCATAACGACGACATCCAAAAGTACATTTTTACACTCTTGACCTCGGATCAGGTAGGGATACCCGCTGAACTTAAATATCAATAAGCGGAGGAAAAGAAACCAACAGGGATTGCCCTAGTAACGGCGAGTGAAGCGGCAACAGCTCAAATTTGAAATCTGGCGTCTTTGGCGTCCGAGTTGTAATTTGCAGAGGGCGCTTTGGCATTGGCAGCGGTCCAAGTTCCTTGGAACAGGACGTCACAGAGGGTGAGAATCCCGTACGTGGTCGCTAGCCTTTACCGTGTAAAGCCCCTTCGACGAGTCGAGTTGTTTGGGAATGCAGCTCTAAATGGGAGGTAAATTTCTTCTAAAGCTAAATACTGGCCAGAGACCGATAGCGCACAAGTAGAGTGATCGAAAGATGAAAAGCACTTTGGAAAGAGAGTTAAAAAGCACGTGAAATTGTTGAAAGGGAAGCGCTTGCAGCCAGACTTGCCTGTAGTTGCTCATCCGGGTTTCTACCCGGTGCACTCTTCTACGGGCAGGCCAGCATCAGTTTGGGCGGTTGGATAAAGGTCTCTGTCATGTACCTCCTCTCGGGGAGAACTTATAGGGGAGACGACATGCAACCAGCCCGGACTGAGGTCCGCGCATCTGCTAGGATGCTGGCGTAATGGCTGTAAGCGGCCCGTCTTGAAACACGGACCAAGGAGTCTAACATCTATGCGAGTGTTTGGGTGTCAAGCCCGAGCGCGTAATGAAAGTGAACGGAGGTGGGAACCTTTCGGGGTGCACCATCGACCGATCCTGATGTCTTCGGATGGATTTGAGTAAGAGCATAGCTGTTGGGACCCGAAAGATGGTGAACTATGCTTGAATAGGGTGAAGCCAGAGGAAACTCTGGTGGAGGCTCGCAGCGGTTCTGACGTGCAAATCGATCGTCAAATTTGGGCATAGGGGCGAAAGACTAATCGAACTATCTAGTAGCTGGTTCCTGCCGAAGTTTCCCTCAGGATAGCAGTAACGTTTTCAGTTTTATGAGGTAAAGCGAATGATTAGAGGACTGGGGGATGAAACATCCTTCACCTATTCTCAAACTTTAAATATGTAAGAAGTCCTTGTTACTTAATTGAACGTGGACAGTTGAATGTATCGTTACTAGTGGGCCATTTTTGGTAAGCAGAACTGGCGATGCGGGATGAACCGAACGCGGGGTTAAGGTGCCAGAATATACGCTCATCAGACACCACAAAAGGTGTTAGTTCATCTAGACAGCAGGACGGTGGCCATGGAAGTCGGAATCCGCTAAGGAGTGTGTAACAACTCACCTGCCGAATGAACTAGCCCTGAAAATGGATGGCGCTCAAGCGTGTTACCCATACCCCGCCGCTGGGGCAGGATTTATGCCCCAGCGAGTAGGCAGGCGTGGAGGTCCGTGACGAAGCCTTGGGGGTGACCCCGGGTCGAACGGCCTCTAGTGC

>Didymella macrostoma CBS 529.66
CGGTGATGATGCGCCCCGAGCAGTCTTCCGTAAGTTCCTTATCCCGCCACCTGGCACCCGCAGCGCTCCATTGCGCCCGCTATACACCCAGGCAACGCTCAAGGGCCATCTGCTGACAACATGCAGCCTCCATTGTCGGTCGTCCCCGTCACCATGGGTATGACGCCTCCCCCCGGCCGCGCATTCCCAGCCCGAACTAACAGCCATGCAGTATCATGATCGGTTCTTCGTGAGTATCCCCTTTCCAGTGCGCGGCACATCGTTGCCTGGCGGCCCAGGAGTGCACGCTCCTGTCGATAACACACCGCTAACAACTTTGCGAATAGGACAAGGATGGCGATGGTTAGTAGCCCCTCCGCAGCACCCTCTCACGACGAGGATCGAGTTTCGAGGCGCCCCTTAATTATATGCACGACGATCGCCGCAAGTGTGTGGTGAGGCTAGCTCGTCTGCCGCTGTGCACATGGGCACCACCACCACCACCATTTCAGCACCTTCAGGAGCGCACGGCTGACAATGTGCACCAACAGGTCAGATCACCACCAAGGAGCTCGGCACTGTCATGCGCTCGCTCGGCCAGAACCCCAGCGAGTCTGAGCTGCAGGACATGATCAACGAGGTTGACGCCGACAACAACGGCACCATCGACTTCCCTGGTATGGACACAATGCTTCCGGCACGGACGCCTGACTGATGGTTGCCTAGAATTCCTCACGTAAGTACACCATCACTACCTTATCATGTTGCAAGCAGCTTACAATTGACAGGGTAACCAAATTGGTGCCGCATTCTGGCAGACCATCTCCGGCGAGCATGGCCTCGACGGCTCCGGTGTCTACAATGGTACCTCGGACCTTCAGCTTGAGCGCATGAACGTCTACTTCAACGAGGTACTAGATTCGATACGCTTTGCTGAGACGGACCACGAATGCTGACCTCGATTAGGCTTCCGGCAACAAGTTCGTTCCCCGTGCCGTCCTTGTCGATCTGGAGCCCGGTACAATGGACGCTGTCCGCGCTGGCCCCTTCGGTCAGCTCTTCCGTCCCTTTCCGTAGGTGAACCTGCGGAAGGATCATTACCTAGAGTTGTAGGCTTTGCCTGCTATCTCTTACCCATGTCTTTTGAGTACCTTCGTTTCCTCGGCGGGTTCGCCCGCCGATTGGACAATTTAAACCATTTGCAGTTGCAATCAGCGTCTGAAAAAACATAATAGTTACAACTTTCAACAACGGATCTCTTGGTTCTGGCATCGATGAAGAACGCAGCGAAATGCGATAAGTAGTGTGAATTGCAGAATTCAGTGAATCATCGAATCTTTGAACGCACATTGCGCCCCTTGGTATTCCATGGGGCATGCCTGTTCGAGCGTCATTTGTACCTTCAAGCTCTGCTTGGTGTTGGGTGTTTGTCTCGCCTCTGCGTGTAGACTCGCCTCAAAACAATTGGCAGCCGGCGTATTGATTTCGGAGCGCAGTACATCTCGCGCTTTGCACTCAGAACGACGACGTCCAAAAGTACATTTTTACACTCTTGACCTCGGATCAGGTAGGGATACCCGCTGAACTTAAATATCAATAAGCGGAGGAAAAGAAACCAACAGGGATTGCCCTAGTAACGGCGAGTGAAGCGGCAACAGCTCAAATTTGAAATCTGGCGTCTTTGGCGTCCGAGTTGTAATTTGCAGAGGGCGCTTTGGCATTGGCAGCGGTCCAAGTTCCTTGGAACAGGACGTCACAGAGGGTGAGAATCCCGTACGTGGTCGCTAGCCTTTACCGTGTAAAGCCCCTTCGACGAGTCGAGTTGTTTGGGAATGCAGCTCTAAATGGGAGGTAAATTTCTTCTAAAGCTAAATACTGGCCAGAGACCGATAGCGCACAAGTAGAGTGATCGAAAGATGAAAAGCACTTTGGAAAGAGAGTTAAAAAGCACGTGAAATTGTTGAAAGGGAAGCGCTTGCAGCCAGACTTGCCTGTAGTTGCTCATCTAGGTTTCTACCTAGTGCACTCTTCTATAGGCAGGCCAGCATCAGTTTGGGCGGTTGGATAAAGGTCTCTGTCATGTACCTCTCTTCGGGGAGAACTTATAGGGGAGACGACATGCAACCAGCCTGGACTGAGGTCCGCGCATCTGCTAGGATGCTGGCGTAATGGCTGTAAGCGGCCCGTCTTGAAACACGGACCAAGGAGTCTAACATCTATGCGAGTGTTTGGGTGTCAAGCCCGAGCGCGTAATGAAAGTGAACGGAGGTGGGAACCTTTCGGGGTGCACCATCGACCGATCCTGATGTCTTCGGATGGATTTGAGTAAGAGCATAGCTGTTGGGACCCGAAAGATGGTGAACTATGCTTGAATAGGGTGAAGCCAGAGGAAACTCTGGTGGAGGCTCGCAGCGGTTCTGACGTGCAAATCGATCGTCAAATTTGGGCATAGGGGCGAAAGACTAATCGAACTATCTAGTAGCTGGTTCCTGCCGAAGTTTCCCTCAGGATAGCAGTAACGTTTTCAGTTTTATGAGGTAAAGCGAATGATTAGAGGCCTGGGGGTTGAAACAACCTTCACCTATTCTCAAACTTTAAATATGTAAGAAGTCCTTGTTACTTGATTGAACGTGGACAGTTGAATGTATCGTTACTAGTGGGCCATTTTTGGTAAGCAGAACTGGCGATGCGGGATGAACCGAACGCGGGGTTAAGGTGCCAGAATATACGCTCATCAGACACCACAAAAGGTGTTAGTTCATCTAGACAGCAGGACGGTGGCCATGGAAGTCGGAATCCGCTAAGGAGTGTGTAACAACTCACCTGCCGAATGAACTAGCCCTGAAAATGGATGGCGCTCAAGCGTGTTACCCATACCCCGCCGCTGGGGCAGGATTTATGTCCCAGCGAGTAGGCAGGCGTGGAGGTCCGTGACGAAGCCTTGGGGGTGACCCCGGGTCGAACGGCCTCTAGTGC

>Didymella pomorum CBS 838.84
CGGTGATGATGCGCCCCGAGCAGTCTTCCGTAAGTTCCTCAACCCGCCACCTGGCACCAGCAGCGCTCCATTGCGCTCGCTGTGCAGCTAGTCAACGACTGGGAACTACATTCTGACAATATGCAGCCTCCATTGTCGGTCGTCCCCGTCACCATGGGTATGATACTCTCCCCCGGCAGCCCCTGCCCAATTCGAGCTAACGGCGACGCAGTATCATGATCGGTTCTTCGTAAGTATTCCCTCTACCCCTGTGCGGCGTCTCGTTGCCTAGCGGCCTGAGAGCCTACGCCTGTCAACAACACACCGCTAACAACTTCACCACCAGGACAAGGATGGCGATGGTTAGTAGCCCCTCCACAGCACGATCACACGACGAAGGCCGGTTCTGCGCGGCGCCTCTTCTTCGAAACCACAACGAATGCCACGAGTGTGTGGTGAGGCTGTTCTCGAGGGCCGCTGTGCCCCTGATTAGCACCACCACCAAACCAACAACTTCAACAGCGCATAGCTGACGATGTGGATCCACAGGTCAGATCACCACCAAGGAGCTCGGCACCGTCATGCGCTCGCTCGGCCAGAACCCCAGCGAGTCTGAGCTGCAGGACATGATCAACGAGGTCGACGCCGACAATAACGGCACCATCGACTTCCCCGGTATGGTCACAATTTTCTTGATTGGGGACGCTGGACTGACTCCCAAATAGAATTCCTCATGTAGGCTACTTCTCCCTTTGTCGTCGTAGTTGCTAAAACAACTAGGGTAATCAAATCGGTGCTGCCTTCTGGCAAACCATATCTGGTGAGCACGGCCTCGACAGCTCCGGTGTTTACAACGGCACCTCAGACCTGCAGCTCGAGCGCATGAACGTCTACTTCAATGAGGTACCATGCTTGAGATCTTCTGCCTTCTGCACAAGAAGGGTGCTAATTACTGGCAGGCTTCCGGCAACAAGTTTGTTCCACGTGCCGTTCTCGTCGATTTGGAGCCGGGTACCATGGATTCTGTCCGCGCTGGACCGCTCGGACAGTTCTTCCGCCCCTTTCCGTAGGTGAACCTGCGGAAGGATCATTACCTAGAGTTGTAGGCTTTGCCTGCTATCTCTTACCCATGTCTTTTGAGTACCTTCGTTTCCTCGGCGGGTCCGCCCGCCGATTGGACAATTTAAACCATTTGCAGTTGCAATCAGCGTCTGAAAAAACTTAATAGTTACAACTTTCAACAACGGATCTCTTGGTTCTGGCATCGATGAAGAACGCAGCGAAATGCGATAAGTAGTGTGAATTGCAGAATTCAGTGAATCATCGAATCTTTGAACGCACATTGCGCCCCTTGGTATTCCATGGGGCATGCCTGTTCGAGCGTCATTTGTACCTTCAAGCTCTGCTTGGTGTTGGGTGTTTGTCTCGCCTCTGCGCGTAGACTCGCCTCAAAACAATTGGCAGCCGGCGTATTGATTTCGGAGCGCAGTACATCTCGCGCTTTGCACTCATAACGACGACGTCCAAAAGTACATTTTTACACTCTTGACCTCGGATCAGGTAGGGATACCCGCTGAACTTAAATATCAATAAGCGGAGGAAAAGAAACCAACAGGGATTGCCCTAGTAACGGCGAGTGAAGCGGCAACAGCTCAAATTTGAAATCTGGCGTCTTCGGCGTCCGAGTTGTAATTTGCAGAGGGCGCTTTGGCATTGGCAGCGGTCCAAGTTCCTTGGAACAGGACGTCACAGAGGGTGAGAATCCCGTACGTGGTCGCTAGCCTTTACCGTGTAAAGCCCCTTCGACGAGTCGAGTTGTTTGGGAATGCAGCTCTAAATGGGAGGTAAATTTCTTCTAAAGCTAAATACTGGCCAGAGACCGATAGCGCACAAGTAGAGTGATCGAAAGATGAAAAGCACTTTGGAAAGAGAGTTAAAAAGCACGTGAAATTGTTGAAAGGGAAGCGCTTGCAGCCAGACTTGCCTGTAGTTGCTCATCCGGGTTTCTACCCGGTGCACTCTTCTATAGGCAGGCCAGCATCAGTTTGGGCGGTTGGATAAAGGTCTCTGTCATGTACCTCTCTTCGGGGAGAACTTATAGGGGAGACGACATGCAACCAGCCTGGACTGAGGTCCGCGCATCTGCTAGGATGCTGGCGTAATGGCTGTAAGCGGCCCGTCTTGAAACACGGACCAAGGAGTCTAACATCTATGCGAGTGTTTGGGTGTCAAGCCCGAGCGCGTAATGAAAGTGAACGGAGGTGGGAACCTTTCGGGGTGCACCATCGACCGATCCTGATGTCTTCGGATGGATTTGAGTAAGAGCATAGCTGTTGGGACCCGAAAGATGGTGAACTATGCTTGAATAGGGTGAAGCCAGAGGAAACTCTGGTGGAGGCTCGCAGCGGTTCTGACGTGCAAATCGATCGTCAAATTTGGGCATAGGGGCGAAAGACTAATCGAACTATCTAGTAGCTGGTTCCTGCCGAAGTTTCCCTCAGGATAGCAGTAACGTTTTCAGTTTTATGAGGTAAAGCGAATGATTAGAGGCCTGGGGGTTGAAACAACCTTCACCTATTCTCAAACTTTAAATATGTAAGAAGTCCTTGTTACTTGATTGAACGTGGACAGTTGAATGTATCGTTACTAGTGGGCCATTTTTGGTAAGCAGAACTGGCGATGCGGGATGAACCGAACGCGGGGTTAAGGTGCCAGAATGCACGCTCATCAGACACCACAAAAGGTGTTAGTTCATCTAGACAGCAGGACGGTGGCCATGGAAGTCGGAATCCGCTAAGGAGTGTGTAACAACTCACCTGCCGAATGAACTAGCCCTGAAAATGGATGGCGCTCAAGCGTGTTACCCATACCCCGCCGCTGGGGCAGGATTTATGCCCCAGCGAGTAGGCAGGCGTGGAGGTCCGTGACGAAGCCTTGGGGGTGACCCCGGGTCGAACGGCCTCTAGTGC

>Didymella glomerata CBS 528.66
CGGTGATGATGCGCCCCGAGCAGTCTTCCGTAAGTTCCTCAACCCGCCACCTGGCACCAGCAGCGCTGCATTGCGCTCGCTGTACACTAGACAACGAGTGAGAACCACTTTCTGACAAACATGCAGCCTCCATTGTCGGTCGCCCCCGTCACCATGGGTATGACGCTCTCCCCCGGCAGCGCCTGCCCAATTCGAGCTAACAGCAATGCAGTATCATGATCGGTTCTTCGTAAGTATTCTCTTACCCCTGTGCGGCGTTTCGTTGCCTAGCGGCCTGTGAGCCTACGCCTCTATCAACAACACATCGCTAACAGCTTTGCGAACAGGACAAGGATGGCGATGGTTAGTAGCCCCTAAACAGCACGATCACACGACGAAGGCCGATTTTGCGCGGCGCCTCCTCTTCATATGCACGACGAATGCCACGAATGTGTGGTGAGGCTAGCCTCGAGGGCCGCTGTGCCCCTGATCAGCACCACCGCCAAACCAACACCTTCAACAGCGCATAGCTGACCATATGGACCTACAGGTCAGATCACCACCAAGGAGCTCGGCACCGTCATGCGCTCGCTCGGCCAAAACCCCAGCGAGTCTGAGCTGCAGGACATGATCAACGAGGTTGACGCCGACAACAACGGCACCATCGACTTCCCTGGTATGGTCACAATCATATTGATTGGAGACGATGGACTGACTTCCAAACAGAATTCCTCACGTAAGTACACCACTATAACCTTCTCATGTCGGCGGCAGCTCACAATTGACAGGGTAACCAAATCGGTGCCGCCTTTTGGCAGACCATCTCCGGCGAGCATGGCCTGGACGGCTCCGGTGTCTACAATGGCACCTCGGACCTCCAGCTCGAGCGCATGAACGTCTACTTCAACGAGGTACTAAAAATGACATGCTTTGCTCAGACGGACTGCGAGTGCTGACCGCTTCTAGGCCTCCGGCAACAAGTTCGTTCCCCGTGCCGTCCTCGTCGACTTGGAGCCCGGCACAATGGACGCTGTCCGCGCTGGCCCCTTTGGTCAGCTCTTCCGTCCCTTTCCGTAGGTGAACCTGCGGAAGGATCATTACCTAGAGTTGTAGGCTTTGCCTGCTATCTCTTACCCATGTCTTTTAAGTACCTTCGTTTCCTCGGCGGGTTCGCCCGCCGATTGGACAATTTAAACCATTTGCAGTTGCAATCAGCGTCTGAAAAAACTTAATAGTTACAACTTTCAACAACGGATCTCTTGGTTCTGGCATCGATGAAGAACGCAGCGAAATGCGATAAGTAGTGTGAATTGCAGAATTCAGTGAATCATCGAATCTTTGAACGCACATTGCGCCCCTTGGTATTCCATGGGGCATGCCTGTTCGAGCGTCATTTGTACCTTCAAGCTCTGCTTGGTGTTGGGTGTTTGTCTCGCCTCTGCGTGTAGACTCGCCTCAAAACAATTGGCAGCCGGCGTATTGATTTCGGAGCGCAGTACATCTCGCGCTTTGCACTCATAACGACGACGTCCAAAAGTACATTTTTACACTCTTGACCTCGGATCAGGTAGGGATACCCGCTGAACTTAAATATCAATAAGCGGAGGAAAAGAAACCAACAGGGATTGCCCTAGTAACGGCGAGTGAAGCGGCAACAGCTCAAATTTGAAATCTGGCGTCTTCGGCGTCCGAGTTGTAATTTGCAGAGGGCGCTTTGGCATTGGCAGCGGTCCAAGTTCCTTGGAACAGGACGTCACAGAGGGTGAGAATCCCGTACGTGGTCGCTAGCCTTTACCGTGTAAAGCCCCTTCGACGAGTCGAGTTGTTTGGGAATGCAGCTCTAAATGGGAGGTAAATTTCTTCTAAAGCTAAATACTGGCCAGAGACCGATAGCGCACAAGTAGAGTGATCGAAAGATGAAAAGCACTTTGGAAAGAGAGTTAAAAAGCACGTGAAATTGTTGAAAGGGAAGCGCTTGCAGCCAGACTTGCCTGTAGTTGCTCATCCGGGTTTTTACCCGGTGCACTCTTCTATAGGCAGGCCAGCATCAGTTTGGGCGGTTGGATAAAGGTCTCTGTCATGTACCTCTCTTCGGGGAGAACTTATAGGGGAGACGACATGCAACCAGCCTGGACTGAGGTCCGCGCATCTGCTAGGATGCTGGCGTAATGGCTGTAAGCGGCCCGTCTTGAAACACGGACCAAGGAGTCTAACATCTATGCGAGTGTTTGGGTGTCAAGCCCGAGCGCGTAATGAAAGTGAACGGAGGTGGGAACCTTTCGGGGTGCACCATCGACCGATCCTGATGTCTTCGGATGGATTTGAGTAAGAGCATAGCTGTTGGGACCCGAAAGATGGTGAACTATGCTTGAATAGGGTGAAGCCAGAGGAAACTCTGGTGGAGGCTCGCAGCGGTTCTGACGTGCAAATCGATCGTCAAATTTGGGCATAGGGGCGAAAGACTAATCGAACTATCTAGTAGCTGGTTCCTGCCGAAGTTTCCCTCAGGATAGCAGTAACGTTTTCAGTTTTATGAGGTAAAGCGAATGATTAGAGGCCTGGGGGTTGAAACAACCTTCACCTATTCTCAAACTTTAAATATGTAAGAAGTCCTTGTTACTTAATTGAACGTGGACAGTTGAATGTATCGTTACTAGTGGGCCATTTTTGGTAAGCAGAACTGGCGATGCGGGATGAACCGAACGCGGGGTTAAGGTGCCAGAATATACGCTCATCAGACACCACAAAAGGTGTTAGTTCATCTAGACAGCAGGACGGTGGCCATGGAAGTCGGAATCCGCTAAGGAGTGTGTAACAACTCACCTGCCGAATGAACTAGCCCTGAAAATGGATGGCGCTCAAGCGTGTTACCCATACCCCGCCGCTGGGGCAGGATTTATGCCCCAGCGAGTAGGCAGGCGTGGAGGTCCGTGACGAAGCCTTGGGGGTGACCCCGGGTCGAACGGCCTCTAGTGC

>Didymella subherbarum CBS 249.92
CGGTGATGATGCGCCCCGAGCTGTCTTCCGTAAGTTCCCCAACCCGCCACCTGGCACCAGCAGCGCCCCATTGCGCCCGCTGTACAGCCAGACAGCGCTTGAGAACCGCCTTCTGACAACATGCAGCCTCCATTGTCGGTCGCCCCCGTCACCACGGGTATGATGCTCTCCCCCGGCGACGACTGCCCAACCCGAGCTAACAGCAACGCAGTATCATGATTGGTTCTTCGTAAGCATCCTCTTTCCCCTGTGCGGCGTCTCGTTGCCTACCGCCTGAAAGCATATGCCTTTGTCAACTACACACCGCTAACAGCTTTGCGAACAGGACAAGGATGGCGATGGTTAGTGACCCCTCCATGGTACGGCCGCGCGACGAAGGCCGAGTCTGCGAGGCGCGTCTTCTTCACACGCACGACGATCGCCACAAGTGTGTGCTGAGGCTGGCCTCGAGGGCGATTGTTCCCCTGACCAGCTTTACCACCAATTCAACACCCTCAATGGCGCATAGCTGACGATATGGATCTACAGGTCAGATCACCACCAAGGAGCTCGGCACCGTCATGCGCTCGCTCGGCCAGAACCCCAGCGAGTCTGAGCTGCAGGACATGATCAATGAGGTCGACGCCGACAACAACGGCACCATCGACTTCCCTGGTACGATCACAGTGATGTCGCGTAGAGTTTTGAACTGACAACCTCCACAGAATTCCTCACGTAAGTACATCACTACAGTCTTCTCATGTCGACGGAAGCTCACAATTGACAGGGTAACCAAATCGGTGCCGCCTTCTGGCAGACCATCTCCGGCGAGCATGGCCTCGACGGCTCCGGTGTCTACAATGGCACCTCTGACCTTCAGCTCGAGCGCATGAACGTCTACTTCAACGAGGTACTAGAAACGACACGCTTCACTGCTACGGACTGCGAGTGCTGACCTCTTCTAGGCGTCCGGCAACAAGTTCGTTCCCCGTGCCGTCCTCGTCGATTTGGAGCCGGGAACAATGGACGCTGTCCGCGCTGGCCCCTTTGGCCAGCTCTTCCGCCCTTTTCCGTAGGTGAACCTGCGGAAGGATCATTACCTAGAGTTGTAGGCTTTGCCTGCTATCTCTTACCCATGTCTTTTAAGTACCTTCGTTTCCTCGGCGGGTCCGCCCGCCGATTGGACAATTTAAACCATTTGCAGTTGCAATCAGCGTCTGAAAAAACTTAATAGTTACAACTTTCAACAACGGATCTCTTGGTTCTGGCATCGATGAAGAACGCAGCGAAATGCGATAAGTAGTGTGAATTGCAGAATTCAGTGAATCATCGAATCTTTGAACGCACATTGCGCCCCTTGGTATTCCATGGGGCATGCCTGTTCGAGCGTCATTTGTACCTTCAAGCTCTGCTTGGTGTTGGGTGTTTGTCTCGCCTCTGCGCGCAGACTCGCCTCAAAACAATTGGCAGCCGGCGTATTGATTTCGGAGCGCAGTACATCTCGCGCTTTGCACTCAGAACGACGACGTCCAAAAGTACATTTTTACACTCTTGACCTCGGATCAGGTAGGGATACCCGCTGAACTTAAATATCAATAAGCGGAGGAAAAGAAACCAACAGGGATTGCCCTAGTAACGGCGAGTGAAGCGGCAACAGCTCAAATTTGAAATCTGGCGTCTTCGGCGTCCGAGTTGTAATTTGCAGAGGGCGCTTTGGCATTGGCAGCGGTCCAAGTTCCTTGGAACAGGACGTCACAGAGGGTGAGAATCCCGTACGTGGTCGCTAGCCTTTACCGTGTAAAGCCCCTTCGACGAGTCGAGTTGTTTGGGAATGCAGCTCTAAATGGGAGGTAAATTTCTTCTAAAGCTAAATACTGGCCAGAGACCGATAGCGCACAAGTAGAGTGATCGAAAGATGAAAAGCACTTTGGAAAGAGAGTTAAAAAGCACGTGAAATTGTTGAAAGGGAAGCGCTTGCAGCCAGACTTGCCTGTAGTTGCTCATCCGGGTTTCTACCCGGTGCACTCTTCTATAGGCAGGCCAGCATCAGTTTGGGCGGTTGGATAAAGGTCTCTGTCATGTACCTCTCTTCGGGGAGAACTTATAGGGGAGACGACATGCAACCAGCCTGGACTGAGGTCCGCGCATCTGCTAGGATGCTGGCGTAATGGCTGTAAGCGGCCCGTCTTGAAACACGGACCAAGGAGTCTAACATCTATGCGAGTGTTTGGGTGTCAAGCCCGAGCGCGTAATGAAAGTGAACGGAGGTGGGAACCTTTCGGGGTGCACCATCGACCGATCCTGATGTCTTCGGATGGATTTGAGTAAGAGCATAGCTGTTGGGACCCGAAAGATGGTGAACTATGCTTGAATAGGGTGAAGCCAGAGGAAACTCTGGTGGAGGCTCGCAGCGGTTCTGACGTGCAAATCGATCGTCAAATTTGGGCATAGGGGCGAAAGACTAATCGAACTATCTAGTAGCTGGTTCCTGCCGAAGTTTCCCTCAGGATAGCAGTAACGTTTTCAGTTTTATGAGGTAAAGCGAATGATTAGAGGCCTGGGGGTTGAAACAACCTTCACCTATTCTCAAACTTTAAATATGTAAGAAGTCCTTGTTACTTGATTGAACGTGGACAGTTGAATGTATCGTTACTAGTGGGCCATTTTTGGTAAGCAGAACTGGCGATGCGGGATGAACCGAACGCGGGGTTAAGGTGCCAGAATATACGCTCATCAGACACCACAAAAGGTGTTAGTTCATCTAGACAGCAGGACGGTGGCCATGGAAGTCGGAATCCGCTAAGGAGTGTGTAACAACTCACCTGCCGAATGAACTAGCCCTGAAAATGGATGGCGCTCAAGCGTGTTACCCATACCCCGCCGCTGGGGCAGGATTTATGCCCCAGCGAGTAGGCAGGCGTGGAGGTCCGTGACGAAGCCTTGGGGGTGACCCCGGGTCGAACGGCCTCTAGTGC

>LRR 12.18
CGGTGACGATGCGCCCCGAGCGGTCTTCCGTAAGTTCCTCAATCCGCCACCTGGCACCAGCAGTGCCCCATAGCGTTCGCTGTACGGCCAGGTAGAGCTTGAGAATCGCCTCCTGACAACATGCAGCCTCCATTGTCGGTCGTCCCCGTCACCATGGGTATGACGCTCTCTCCCGGCGGCGCCTGCCTTAACTGGAGCTAACAAGCATGCAGTATCATGATTGGTTCTTCGTAAGTATTCTCTCTCACCCCTGTGCGGCGTATTGTTGCCTAGCGGCCTGTGACCCTACGCCTCTGTCAACATGCCGCTGACAGCTTGACGAACAGGACAAGGATGGCGATGGTTAGTATTCCCTCCACAGCTCAACCGCACGACGAAGGCCGATATTGCGATGCGCCTCTTCTGTACACGCACGATGAATACCACGAGTGTGTGGTGAGGATAGCCTCGAGGGCTGATGTACCCCTGATCGGCATCACCGCCAATTCGACGCCTTCAACAGCGCATAGCTGACGATATGGATCTACAGGTCAGATCACAACCAAGGAGCTCGGCACCGTCATGCGCTCGCTCGGCCAGAACCCCAGCGAGTCTGAACTGCAGGACATGATCAACGAGGTCGACGCCGACAACAACGGCACCATCGATTTCCCTGGTATGATCACAGTCACTTCGATCGGGGATGCTGGACTGACACCTAAATAGAATTCCTCACGTAAGTGTACCATCGAGACGTGCTTATGTCGGCAGCCGCTCACAATTGACAGGGTAACCAAATCGGTGCCGCCTTCTGGCAGACCATCTCCGGCGAGCATGGCCTCGACGGCTCCGGTGTCTACAATGGCACCTCGGACCTCCAGCTCGAGCGTATGAACGTCTACTTCAACGAGGTACTAAAATTGTCACGCTTTTCTTAGACGAAATGCGAGTGCTGACCGCTTCCAGGCCTCCGGCAACAAGTTCGTTCCCCGTGCCGTCCTCGTCGATTTGGAGCCCGGCACAATGGATGCTGTCCGTGCTGGCCCCTTTGGTCAGCTCTTCCGTCCCTTTCCGTAGGTGAACCTGCGGAAGGATCATTACCTAGAGTTGTAGGCTTTGCCTGCTATCTCTTACCCATGTCTTTTGAGTACCTTCTGTTTCCTCGGCGGGTCCGCCCGCCGATTGGACAATTTAAACCATTTGCAGTTGCAATCAGCGTCTGAAAAAAATTAATAGTTACAACTTTCAACAACGGATCTCTTGGTTCTGGCATCGATGAAGAACGCAGCGAAATGCGATAAGTAGTGTGAATTGCAGAATTCAGTGAATCATCGAATCTTTGAACGCACATTGCGCCCCTTGGTATTCCATGGGGCATGCCTGTTCGAGCGTCATTTGTACCTTCAAGCTCTGCTTGGTGTTGGGTGTTTGTCTCGCCTCTGCGTGTAGACTCGCCTCAAAACAATTGGCAGCCGGCGTATTGATTTCGGAGCGCAGTACATCTCGCGCTTTGCATTCAGAACGACGACGTCCAAAAGTACATTTTTACACTCTTGACCTCGGATCAGGTAGGGATACCCGCTGAACTTAAATATCAATAAGCGGAGGAAAGAAACCAACAGGGATTGCCCTAGTAACGGCGAGTGAAGCGGCAACAGCTCAAATTTGAAATCTGGCGTCTTCGGCGTCCGAGTTGTAATTTGCAGAGGGCGCTTTGGCATTGGCAGCGGTCCAAGTTCCTTGGAACAGGACGTCACAGAGGGTGAGAATCCCGTACGTGGTCGCTAGCCTTTACCGTGTAAAGCCCCTTCGACGAGTCGAGTTGTTTGGGAATGCAGCTCTAAATGGGAGGTAAATTTCTTCTAAAGCTAAATACTGGCCAGAGACCGATAGCGCACAAGTAGAGTGATCGAAAGATGAAAAGCACTTTGGAAAGAGAGTTAAAAAGCACGTGAAATTGTTGAAAGGGAAGCGCTTGCAGCCAGACTTGCCTGTAGTTGCTCATCCGGGTTTCTACCCGGTGCACTCTTCTATAGGCAGGCCAGCATCAGTTTGGGCGGTTGGATAAAGGTCTCTGTCATGTACCTCTCTTCGGGGAGAACTTATAGGGGAGACGACATGCAACCAGCCTGGACTGAGGTCCGCGCATCTGCTAGGATGCTGGCGTAATGGCTGTAAGCGGCCCGTCTTGAAACACGGACCAAGGAGTCTAACATCTATGCGAGTGTTTGGGTGTCAAGCCCGAGCGCGTAATGAAAGTGAACGGAGGTGGGAACCTTTCGGGGTGCACCATCGACCGATCCTGATGTCTTCGGATGGATTTGAGTAAGAGCATAGCTGTTGGGACCCGAAAGATGGTGAACTATGCTTGAATAGGGTGAAGCCAGAGGAAACTCTGGTGGAGGCTCGCAGCGGTTCTGACGTGCAAATCGATCGTCAAATTTGGGCATAGGGGCGAAAGACTAATCGAACTATCTAGTAGCTGGTTCCTGCCGAAGTTTCCCTCAGGATAGCAGTAACGTTTTCAGTTTTATGAGGTAAAGCGAATGATTAGAGGCCTGGGGGTTGAAACAACCTTCACCTATTCTCAAACTTTAAATATGTAAGAAGTCCTTGTTACTTAATTGAACGTGGACAGTTGAATGTATCGTTACTAGTGGGCCATTTTTGGTAAGCAGAACTGGCGATGCGGGATGAACCGAACGCGGGGTTAAGGTGCCAGAATATACGCTCATCAGACACCACAAAAGGTGTTAGTTCATCTAGACAGCAGGACGGTGGCCATGGAAGTCGGAATCCGCTAAGGAGTGTGTAACAACTCNCCTGCCGAATGAACTAGCCCTGAAAATGGATGGCGCTCAAGCGTGTTACCCATACCCCGCCGCTGGGGCAGGATTTATGCCCCAGCGAGTAGGCAGGCGTGGAGGTCCGTGACGAAGCCTTGGGGGTGACCCCGGGTCGAACGGCCTCTAGTGC

>LRR 13.2B
CGGTGATGATGCGCCTCGAGCAGTCTTCCGTAAGTTCCCCAACCCGCCACCTGGCACCAGCAGCGCTGCATTGCGCTTGCTATGTAGCTAGGCAACCATTGAGAATTATATTCTGACAACATGCAGCCTCCATTGTCGGTCGCCCCCGTCACCATGGGTATGACGCTCCTCCCCGGCAGCGCCTGCCCGATTCGAGCTAACAGCAATGTAGTATCATGATTGGTTCTTCGTAAGTATTCTTTTACCCCTGCCCGGCGTCTCGTTGCCTAGCGGCCTGCGAGCCTACGCCTCTGTCAACAACACACCGTTAACAGCTTTGCGAACAGGACAAGGATGGTGATGGTTAGTAGCCCTTCCACAGCATAAGCGCATGACGAAGCCCGATCGTTCGAGGCCCCTCTTCTTTACATCAACGACAAATACCACGAATGTGTGGTGAGGCTCGCCTCGAGGGACGCCGTGCCCCTGATCAGCATTACCACCAGTCCAACGCCTTTAACAGCGCATAGCTGACAGAGTGGGCCTACAGGTCAGATCACCACCAAGGAGCTCGGTACAGTCATGCGCTCGCTCGGCCAGAACCCCAGCGAGTCTGAGCTGCAGGATATGATCAACGAAGTTGACGCCGACAACAACGGTACCATCGATTTCCCTGGTATGGTCAAACCACGTCGATCAGGGACGCTGGACTGATTCCCGCATAGAATTTCTCACGTAAGTACACCACCGCAATCTTCTCATGTCGGCGGCAGCTCACAATTGACAGGGTAACCAAATCGGTGCCGCCTTCTGGCAGACCATCTCCGGCGAGCATGGCCTCGACGGCTCCGGTGTCTACAATGGCACTTCGGACCTCCAGCTCGAGCGCATGAACGTCTACTTCAACGAGGTACTAGAAATGACACGCTATCCTTCGACGGACTGCGAGTGCTGACCACTTCTAGGCATCTGGCAACAAGTTCGTTCCCCGCGCCGTCCTCGTCGATTTGGAGCCCGGAACAATGGACGCCGTCCGCGCTGGCCCCTTCGGTCAGCTCTTCCGTCCCTTTCCGTAGGTGAACCTGCGGAAGGATCATTACCTAGAGTTGTAGGCTTTGCCTGCTATCTCTTACCCATGTCTTTTGAGTACCTTCGTTTCCTCGGCGGGTCCGCCCGCCGATTGGACAATTTAAACCATTTGCAGTTGCAATCAGCGTCTGAAAAAAACTTAATAGTTACAACTTTCAACAACGGATCTCTTGGTTCTGGCATCGATGAAGAACGCAGCGAAATGCGATAAGTAGTGTGAATTGCAGAATTCAGTGAATCATCGAATCTTTGAACGCACATTGCGCCCCTTGGTATTCCATGGGGCATGCCTGTTCGAGCGTCATTTGTACCTTCAAGCTCTGCTTGGTGTTGGGTGTTTGTCTCGCCTCTGCGCGTAGACTCGCCTCAAAACAATTGGCAGCCGGCGTATTGATTTCGGAGCGCAGTACATCTCGCGCTTTGCACTCATAACGACGACGTCCAAAAGTACATTTTTACACTCTTGACCTCGGATCAGGTAGGGATACCCGCTGAACTTAAATATCAATAAGCGGAGGAAAAGAAACCAACAGGGATTGCCCTAGTAACGGCGAGTGAAGCGGCAACAGCTCAAATTTGAAATCTGGCGTCTTCGGCGTCCGAGTTGTAATTTGCAGAGGGCGCTTTGGCATTGGCAGCGGTCCAAGTTCCTTGGAACAGGACGTCACAGAGGGTGAGAATCCCGTACGTGGTCGCTAGCCTTTACCGTGTAAAGCCCCTTCGACGAGTCGAGTTGTTTGGGAATGCAGCTCTAAATGGGAGGTAAATTTCTTCTAAAGCTAAATACTGGCCAGAGACCGATAGCGCACAAGTAGAGTGATCGAAAGATGAAAAGCACTTTGGAAAGAGAGTTAAAAAGCACGTGAAATTGTTGAAAGGGAAGCGCTTGCAGCCAGACTTGCCTGTAGTTGCTCATCCGGGTTTTTACCCGGTGCACTCTTCTACGGGCAGGCCAGCATCAGTTTGGGCGGTTGGATAAAGGTCTCTGTCATGTACCTCTCTTCGGGGAGAACTTATAGGGGAGACGACATGCAACCAGCCTGGACTGAGGTCCGCGCATCTGCTAGGATGCTGGCGTAATGGCTGTAAGCGGCCCGTCTTGAAACACGGACCAAGGAGTCTAACATCTATGCGAGTGTTTGGGTGTCAAGCCCGAGCGCGTAATGAAAGTGAACGGAGGTGGGAACCTTTCGGGGTGCACCATCGACCGATCCTGATGTCTTCGGATGGATTTGAGTAAGAGCATAGCTGTTGGGACCCGAAAGATGGTGAACTATGCTTGAATAGGGTGAAGCCAGAGGAAACTCTGGTGGAGGCTCGCAGCGGTTCTGACGTGCAAATCGATCGTCAAATTTGGGCATAGGGGCGAAAGACTAATCGAACTATCTAGTAGCTGGTTCCTGCCGAAGTTTCCCTCAGGATAGCAGTAACGTTTTCAGTTTTATGAGGTAAAGCGAATGATTAGAGGCCTGGGGGTTGAAACAACCTTCACCTATTCTCAAACTTTAAATATGTAAGAAGTCCTTGTTACTTGATTGAACGTGGACAGTTGAATGTATCGTTACTAGTGGGCCATTTTTGGTAAGCAGAACTGGCGATGCGGGATGAACCGAACGCGGGGTTAAGGTGCCAGAATGCACGCTCATCAGACACCACAAAAGGTGTTAGTTCATCTAGACAGCAGGACGGTGGCCATGGAAGTCGGAATCCGCTAAGGAGTGTGTAACAACTCACCTGCCGAATGAACTAGCCCTGAAAATGGATGGCGCTCAAGCGTGTTACCCATACCCCGCCGCTAGGGCAGGATTTATGCCCCAGCAAGTAGGCAGGCGTGGAGGTCCGTGACGAAGCCTTAGGGGTGACCCCGGGTCAAACGGCCTCTAGTGC

>LRR 13.2C
CGGTGACGATGCGCCCCGAGCGGTCTTCCGTAAGTTCCTCAACCCGCCACCTGGCACCAGCAGTGCCCCATAGCGCCCGCTGTACGGCCAGGTAGAGCTTGAGAATCGCCTCCTGACAACATGCAGCCTCTATTGTCGGTCGTCCCCGTCACCATGGGTATGACGCTCTCTCCCGGCAGCGCCTGCCTCAACTCGAGCTAACAAGCATGCAGTATCATGATTGGTTCTTCGTAAGTATTCTCTCTCACCCCTGTGCGGCGTATTGTTGCCTAGCGGCCTGTGACCCTACGCCTCTGTCAACAACATGCCGCTAACAGCTTGACGAACAGGACAAGGATGGCGATGGTCAGTAGTCCCTCCACAGCTCAACCGCACGACGAAGGCCGATATTGCGATGCGCCTCTTCTGTACACGCACGACGAATACCACGAGTGTGTGGTGAGGATAGCCTCGAGGGCTCATGTACCCCTGATCGGCATCACCGCCAATTCAACGCCTTCAACAGCGCATAGCTGACGATATGGATCTACAGGTCAGATCACAACCAAGGAGCTCGGTACCGTCATGCGCTCGCTCGGCCAGAACCCCAGCGAGTCTGAGCTGCAGGACATGATCAACGAGGTCGACGCCGACAACAACGGCACCATCGATTTCCCTGGTATGATCACAGTCACTTCGATCGGGGATGCTGGACTGACACCTAAATAGAATTCCTCACGTAAGTGTACCATCGAGACGTGCTTATGTCGGCAGCCGCTCACAATTGACAGGGTAACCAAATCGGTGCCGCCTTCTGGCAGACCATCTCCGGCGAGCATGGCCTCGACGGCTCCGGTGTCTACAATGGCACCTCGGACCTCCAGCTCGAGCGTATGAACGTCTACTTCAACGAGGTACTAAAAATGTCACGCTTTTCTTAGACGAACTGCGAGTGCTGACCGCTTCCAGGCCTCCGGCAACAAGTTCGTTCCCCGTGCCGTCCTCGTCGATTTGGAGCCCGGCACAATGGATGCTGTCCGTGCTGGCCCCTTCGGTCAGCTCTTCCGTCCCTTTCCGTAGGTGAACCTGCGGAAGGATCATTACCTAGAGTTGTAGGCTTTGCCTGCTATCTCTTACCCATGTCTTTTGAGTACCTTCTGTTTCCTCGGCGGGTCCGCCCGCCGATTGGACAATTTAAACCATTTGCAGTTGCAATCAGCGTCTGAAAAAAATTAATAGTTACAACTTTCAACAACGGATCTCTTGGTTCTGGCATCGATGAAGAACGCAGCGAAATGCGATAAGTAGTGTGAATTGCAGAATTCAGTGAATCATCGAATCTTTGAACGCACATTGCGCCCCTTGGTATTCCATGGGGCATGCCTGTTCGAGCGTCATTTGTACCTTCAAGCTCTGCTTGGTGTTGGGTGTTTGTCTCGCCTCTGCGTGTAGACTCGCCTCAAAACAATTGGCAGCCGGCGTATTGATTTCGGAGCGCAGTACATCTCGCGCTTTGCATTCAGAACGACGACGTCCAAAAGTACATTTTTACACTCTTGACCTCGGATCAGGTAGGGATACCCGCTGAACTTAAATATCAATAAGCGGAGGAAAAGAAACCAACAGGGATTGCCCTAGTAACGGCGAGTGAAGCGGCAACAGCTCAAATTTGAAATCTGGCGTCTTCGGCGTCCGAGTTGTAATTTGCAGAGGGCGCTTTGGCATTGGCAGCGGTCCAAGTTCCTTGGAACAGGACGTCACAGAGGGTGAGAATCCCGTACGTGGTCGCTAGCCTTTACCGTGTAAAGCCCCTTCGACGAGTCGAGTTGTTTGGGAATGCAGCTCTAAATGGGAGGTAAATTTCTTCTAAAGCTAAATACTGGCCAGAGACCGATAGCGCACAAGTAGAGTGATCGAAAGATGAAAAGCACTTTGGAAAGAGAGTTAAAAAGCACGTGAAATTGTTGAAAGGGAAGCGCTTGCAGCCAGACTTGCCTGTAGTTGCTCATCCGGGTTTCTACCCGGTGCACTCTTCTATAGGCAGGCCAGCATCAGTTTGGGCGGTTGGATAAAGGTCTCTGTCATGTACCTCTCTTCGGGGAGAACTTATAGGGGAGACGACATGCAACCAGCCTGGACTGAGGTCCGCGCATCTGCTAGGATGCTGGCGTAATGGCTGTAAGCGGCCCGTCTTGAAACACGGACCAAGGAGTCTAACATCTATGCGAGTGTTTGGGTGTCAAGCCCGAGCGCGTAATGAAAGTGAACGGAGGTGGGAACCTTTCGGGGTGCACCATCGACCGATCCTGATGTCTTCGGATGGATTTGAGTAAGAGCATAGCTGTTGGGACCCGAAAGATGGTGAACTATGCTTGAATAGGGTGAAGCCAGAGGAAACTCTGGTGGAGGCTCGCAGCGGTTCTGACGTGCAAATCGATCGTCAAATTTGGGCATAGGGGCGAAAGACTAATCGAACTATCTAGTAGCTGGTTCCTGCCGAAGTTTCCCTCAGGATAGCAGTAACGTTTTCAGTTTTATGAGGTAAAGCGAATGATTAGAGGCCTGGGGGTTGAAACAACCTTCACCTATTCTCAAACTTTAAATATGTAAGAAGTCCTTGTTACTTAATTGAACGTGGACAGTTGAATGTATCGTTACTAGTGGGCCATTTTTGGTAAGCAGAACTGGCGATGCGGGATGAACCGAACGCGGGGTTAAGGTGCCAGAATATACGCTCATCAGACACCACAAAAGGTGTTAGTTCATCTAGACAGCAGGACGGTGGCCATGGAAGTCGGAATCCGCTAAGGAGTGTGTAACAACTCACCTGCCGAATGAACTAGCCCTGAAAATGGATGGCGCTCAAGCGTGTTACCCATACCCCGCCGCTGGGGCAGGATTTATGCCCCAGCGAGTAGGCAGGCGTGGAGGTCCGTGACGAAGCCTTGGGGGTGACCCCGGGTCGAACGGCCTCTAGTGC

>LRR 12.27
CGGTGATGATGCGCCCCGAGCTGTCTTCCGTAAGTTCCCCAACCCGCCACCTGGCACCAGCAGCGCCCCATTGCGCCCGCTGTACAGCCAGACAGCGCTTGAGAACCGCCTTCTGACAACATGCAGCCTCCATTGTCGGTCGCCCCCGTCACCACGGGTATGATGCTCTCCCCCGGCGACGACTGCCCAACCCGAGCTAACAGCAACGCAGTATCATGATTGGTTCTTCGTAAGCATCCTCTTTCCCCTGTGCAGCGTCTCGTTGCCTACCGCCTGAAAGCATATGCCTTTGTCAACTACACACCGCTAACAGCTTTGCGAACAGGACAAGGATGGCGATGGTTAGTGACCCCTCCATGGTACGGCCGCGCGACGAAGGCCGAGTCTGCGAGGCGCCTCTTCTTCACACGCACGACGATCGCCACAAGTGTGTGCTGAGGCTGGCCTCGAGGGCGATTGTTCCCCTGACCAGCTTTACCACCAATTCAACACCCTCAATGGCGCATAGCTGACGATATGGATCTACAGGTCAGATCACCACCAAGGAGCTCGGCACCGTCATGCGCTCGCTCGGCCAGAACCCCAGCGAGTCTGAGCTGCAGGACATGATCAATGAGGTCGACGCCGACAACAACGGCACCATCGACTTCCCTGGTACGATCACAGTGATGTCGCGTAGAGTTTTGAACTGACAACCTCCACAGAATTCCTCACGTAAGTACATCACTACAGTCTTCTCATGTCGACGGAAGCTCACAATTGACAGGGTAACCAAATCGGTGCCGCCTTCTGGCAGACCATCTCCGGCGAGCATGGCCTCGACGGCTCCGGTGTCTACAATGGCACCTCTGACCTTCAGCTCGAGCGCATGAACGTCTACTTCAACGAGGTACTAGAAACGACCCGCTTCACTGCTACGGACTGCGAGTGCTGACCTCTTCTAGGCGTCCGGCAACAAGTTCGTTCCCCGTGCCGTCCTCGTCGATTTGGAGCCGGGAACAATGGACGCTGTCCGCGCTGGCCCCTTTGGCCAGCTCTTCCGCCCTTTTCCGTAGGTGAACCTGCGGAAGGATCATTACCTAGAGTTGTAGGCTTTGCCTGCTATCTCTTACCCATGTCTTTTGAGTACCTTCGTTTCCTCGGCGGGTCCGCCCGCCGATTGGACAATTTAAACCATTTGCAGTTGCAATCAGCGTCTGAAAAAACTTAATAGTTACAACTTTCAACAACGGATCTCTTGGTTCTGGCATCGATGAAGAACGCAGCGAAATGCGATAAGTAGTGTGAATTGCAGAATTCAGTGAATCATCGAATCTTTGAACGCACATTGCGCCCCTTGGTATTCCATGGGGCATGCCTGTTCGAGCGTCATTTGTACCTTCAAGCTCTGCTTGGTGTTGGGTGTTTGTCTCGCCTCTGCGCGTAGACTCGCCTCAAAACAATTGGCAGCCGGCGTATTGATTTCGGAGCGCAGTACATCTCGCGCTTTGCACTCAGAACGACGACGTCCAAAAGTACATTTTTACACTCTTGACCTCGGATCAGGTAGGGATACCCGCTGAACTTAAATATCAATAAGCGGAGGAAAAGAAACCAACAGGGATTGACCTAGTAACGGCGAGTGAAGCGGCAACAGCTCAAATTTGAAATCTGGCGTCTTCGGCGTCCGAGTTGTAATTTGCAGAGGGCGCTTTGGCATTGGCAGCGGTCCAAGTTCCTTGGAACAGGACGTCACAGAGGGTGAGAATCCCGTACGTGGTCGCTAGCCTTTACCGTGTAAAGCCCCTTCGACGAGTCGAGTTGTTTGGGAATGCAGCTCTAAATGGGAGGTAAATTTCTTCTAAAGCTAAATACTGGCCAGAGACCGATAGCGCACAAGTAGAGTGATCGAAAGATGAAAAGCACTTTGGAAAGAGAGTTAAAAAGCACGTGAAATTGTTGAAAGGGAAGCGCTTGCAGCCAGACTTGCCTGTAGTTGCTCATCCGGGTTTCTACCCGGTGCACTCTTCTATAGGCAGGCCAGCATCAGTTTGGGCGGTTGGATAAAGGTCTCTGTCATGTACCTCTCTTCGGGGAGAACTTATAGGGGAGACGACATGCAACCAGCCTGGACTGAGGTCCGCGCATCTGCTAGGATGCTGGCGTAATGGCTGTAAGCGGCCCGTCTTGAAACACGGACCAAGGAGTCTAACATCTATGCGAGTGTTTGGGTGTCAAGCCCGAGCGCGTAATGAAAGTGAACGGAGGTGGGAACCTTTCGGGGTGCACCATCGACCGATCCTGATGTCTTCGGATGGATTTGAGTAAGAGCATAGCTGTTGGGACCCGAAAGATGGTGAACTATGCTTGAATAGGGTGAAGCCAGAGGAAACTCTGGTGGAGGCTCGCAGCGGTTCTGACGTGCAAATCGATCGTCAAATTTGGGCATAGGGGCGAAAGACTAATCGAACTATCTAGTAGCTGGTTCCTGCCGAAGTTTCCCTCAGGATAGCAGTAACGTTTTCAGTTTTATGAGGTAAAGCGAATGATTAGAGGCCTGGGGGTTGAAACAACCTTCACCTATTCTCAAACTTTAAATATGTAAGAAGTCCTTGTTACTTGATTGAACGTGGACAGTTGAATGTATCGTTACTAGTGGGCCATTTTTGGTAAGCAGAACTGGCGATGCGGGATGAACCGAACGCGGGGTTAAGGTGCCAGAATATACGCTCATCAGACACCACAAAAGGTGTTAGTTCATCTAGACAGCAGGACGGTGGCCATGGAAGTCGGAATCCGCTAAGGAGTGTGTAACAACTCACCTGCCGAATGAACTAGCCCTGAAAATGGATGGCGCTCAAGCGTGTTACCCATACCCCGCCGCTGGGGCAGGATTTATGCCCCAGCGAGTAGGCAGGCGTGGAGGTCCGTGACGAAGCCTTGGGGGTGACCCCGGGTCGAACGGCCTCTAGTGC

>LRR 12.13
CGGTGATGATGCGCCCCGAGCTGTCTTCCGTAAGTTCCCCAACCCGCCACCTGGCACCAGCAGCGCCCCATTGCGCCCGCTGTACAGCCAGACAGCGCTTGAGAACCGCCTTCTGACAACATGCAGCCTCCATTGTCGGTCGCCCCCGTCACCACGGGTATGATGCTCTCCCCCGGCGACGACTGCCCAACCCGAGCTAACAGCAACGCAGTATCATGATTGGTTCTTCGTAAGCATCCTCTTTCCCCTGTGCAGCGTCTCGTTGCCTACCGCCTGAAAGCATATGCCTTTGTCAACTACACACCGCTAACAGCTTTGCGAACAGGACAAGGATGGCGATGGTTAGTGACCCCTCCATGGTACGGCCGCGCGACGAAGGCCGAGTCTGCGAGGCGCCTCTTCTTCACACGCACGACGATCGCCACAAGTGTGTGCTGAGGCTGGCCTCGAGGGCGATTGTTCCCCTGACCAGCTTTACCACCAATTCAACACCCTCAATGGCGCATAGCTGACGATATGGATCTACAGGTCAGATCACCACCAAGGAGCTCGGCACCGTCATGCGCTCGCTCGGCCAGAACCCCAGCGAGTCTGAGCTGCAGGACATGATCAATGAGGTCGACGCCGACAACAACGGCACCATCGACTTCCCTGGTACGATCACAGTGATGTCGCGTAGAGTTTTGAACTGACAACCTCCACAGAATTCCTCACGTAAGTACATCACTACAGTCTTCTCATGTCGACGGAAGCTCACAATTGACAGGGTAACCAAATCGGTGCCGCCTTCTGGCAGACCATCTCCGGCGAGCATGGCCTCGACGGCTCCGGTGTCTACAATGGCACCTCTGACCTTCAGCTCGAGCGCATGAACGTCTACTTCAACGAGGTACTAGAAACGACCCGCTTCACTGCTACGGACTGCGAGTGCTGACCTCTTCTAGGCGTCCGGCAACAAGTTCGTTCCCCGTGCCGTCCTCGTCGATTTGGAGCCGGGAACAATGGACGCTGTCCGCGCTGGCCCCTTTGGCCAGCTCTTCCGCCCTTTTCCGTAGGTGAACCTGCGGAAGGATCATTACCTAGAGTTGTAGGCTTTGCCTGCTATCTCTTACCCATGTCTTTTGAGTACCTTCGTTTCCTCGGCGGGTTCGCCCGCCGATTGGACAATTTAAACCATTTGCAGTTGCAATCAGCGTCTGAAAAAACTTAATAGTTACAACTTTCAACAACGGATCTCTTGGTTCTGGCATCGATGAAGAACGCAGCGAAATGCGATAAGTAGTGTGAATTGCAGAATTCAGTGAATCATCGAATCTTTGAACGCACATTGCGCCCCTTGGTATTCCATGGGGCATGCCTGTTCGAGCGTCATTTGTACCTTCAAGCTCTGCTTGGTGTTGGGTGTTTGTCTCGCCTCTGCGCGTAGACTCGCCTCAAAACAATTGGCAGCCGGCGTATTGATTTCGGAGCGCAGTACATCTCGCGCTTTGCACTCAGAACGACGACGTCCAAAAGTACATTTTTACACTCTTGACCTCGGATCAGGTAGGGATACCCGCTGAACTTAAATATCAATAAGCGGAGGAAAAGAAACCAACAGGGATTGCCCTAGTAACGGCGAGTGAAGCGGCAACAGCTCAAATTTGAAATCTGGCGTCTTCGGCGTCCGAGTTGTAATTTGCAGAGGGCGCTTTGGCATTGGCAGCGGTCCAAGTTCCTTGGAACAGGACGTCACAGAGGGTGAGAATCCCGTACGTGGTCGCTAGCCTTTACCGTGTAAAGCCCCTTCGACGAGTCGAGTTGTTTGGGAATGCAGCTCTAAATGGGAGGTAAATTTCTTCTAAAGCTAAATACTGGCCAGAGACCGATAGCGCACAAGTAGAGTGATCGAAAGATGAAAAGCACTTTGGAAAGAGAGTTAAAAAGCACGTGAAATTGTTGAAAGGGAAGCGCTTGCAGCCAGACTTGCCTGTAGTTGCTCATCCGGGTTTCTACCCGGTGCACTCTTCTATAGGCAGGCCAGCATCAGTTTGGGCGGTTGGATAAAGGTCTCTGTCATGTACCTCTCTTCGGGGAGAACTTATAGGGGAGACGACATGCAACCAGCCTGGACTGAGGTCCGCGCATCTGCTAGGATGCTGGCGTAATGGCTGTAAGCGGCCCGTCTTGAAACACGGACCAAGGAGTCTAACATCTATGCGAGTGTTTGGGTGTCAAGCCCGAGCGCGTAATGAAAGTGAACGGAGGTGGGAACCTTTCGGGGTGCACCATCGACCGATCCTGATGTCTTCGGATGGATTTGAGTAAGAGCATAGCTGTTGGGACCCGAAAGATGGTGAACTATGCTTGAATAGGGTGAAGCCAGAGGAAACTCTGGTGGAGGCTCGCAGCGGTTCTGACGTGCAAATCGATCGTCAAATTTGGGCATAGGGGCGAAAGACTAATCGAACTATCTAGTAGCTGGTTCCTGCCGAAGTTTCCCTCAGGATAGCAGTAACGTTTTCAGTTTTATGAGGTAAAGCGAATGATTAGAGGCCTGGGGGTTGAAACAACCTTCACCTATTCTCAAACTTTAAATATGTAAGAAGTCCTTGTTACTTGATTGAACGTGGACAGTTGAATGTATCGTTACTAGTGGGCCATTTTTGGTAAGCAGAACTGGCGATGCGGGATGAACCGAACGCGGGGTTAAGGTGCCAGAATATACGCTCATCAGACACCACAAAAGGTGTTAGTTCATCTAGACAGCAGGACGGTGGCCATGGAAGTCGGAATCCGCTAAGGAGTGTGTAACAACTCACCTGCCGAATGAACTAGCCCTGAAAATGGATGGCGCTCAAGCGTGTTACCCATACCCCGCCGCTGGGGCAGGATTTATGCCCCAGCGAGTAGGCAGGCGTGGAGGTCCGTGACGAAGCCTTGGGGGTGACCCCGGGTCGAACGGCCTCTAGTGC

>LRR 12.10
CGGTGATGATGCGCCCCGAGCAGTCTTCCGTAAGTTCCTCAACCCGCCACCTGGCACCAGCAGCGCTCCATTGCGCTCGCTGTGCAGCTAGTCAACGACTGGGAACTACATTCTGACAATATGCAGCCTCCATTGTCGGTCGTCCCCGTCACCATGGGTATGATACTCTCCCCCGGCAGCCCCTGCCCAATTCGAGCTAACGGCGACGCAGTATCATGATCGGTTCTTCGTAAGTATTCCCTCTACCCCTGTGCGGCGTCTCGTTGCCTAGCGGCCTGAGAGCCTACGCCTGTCAACAACACACCGCTAACAACTTCACCACCAGGACAAGGATGGCGATGGTTAGTAGCCCCTCCACAGCACGATCGCACGACGAAGGCCGGTTCTGCGCGGCGCCTCTTCTTCGAAACCACAACGAATGCCACGAGTGTGTGGTGAGGCTGTTCTCGAGGGCCGCTGTGCCCCTGATTAGCACCACCACCAAACCAACAACTTCAACAGCGCATAGCTGACGATGTGGATCCACAGGTCAGATCACCACCAAGGAGCTCGGCACCGTCATGCGCTCGCTCGGCCAGAACCCCAGCGAGTCTGAGCTGCAGGACATGATCAACGAGGTTGACGCCGACAATAACGGCACCATCGACTTCCCCGGTATGGTCACAATTTTCTTGATTGGGGACGCTGGACTGACTCCCAAATAGAATTCCTCATGTAGGCTACTTCTCCCTTTGTCGTCGTAGTTGCTAAAACAACTAGGGTAATCAAATCGGTGCTGCCTTCTGGCAAACCATATCTGGTGAGCACGGCCTCGACAGCTCCGGTGTTTACAACGGCACCTCAGACCTGCAGCTCGAGCGCATGAACGTCTACTTCAATGAGGTACCATGCTTGAGATCTTCTGCCTTCTGCACAAGAAGGGTGCTAATTACTGGCAGGCTTCCGGCAACAAGTTCGTTCCACGTGCCGTTCTCGTCGATTTGGAGCCGGGTACCATGGATTCTGTCCGCGCTGGACCGCTCGGACAGTTCTTCCGCCCCTTTCCGTAGGTGAACCTGCGGAAGGATCATTACCTAGAGTTGTAGGCTTTGCCTGCTATCTCTTACCCATGTCTTTTGAGTACCTTCGTTTCCTCGGCGGGTCCGCCCGCCGATTGGACAATTTAAACCATTTGCAGTTGCAATCAGCGTCTGAAAAAACTTAATAGTTACAACTTTCAACAACGGATCTCTTGGTTCTGGCATCGATGAAGAACGCAGCGAAATGCGATAAGTAGTGTGAATTGCAGAATTCAGTGAATCATCGAATCTTTGAACGCACATTGCGCCCCTTGGTATTCCATGGGGCATGCCTGTTCGAGCGTCATTTGTACCTTCAAGCTCTGCTTGGTGTTGGGTGTTTGTCTCGCCTCTGCGCGTAGACTCGCCTCAAAACAATTGGCAGCCGGCGTATTGATTTCGGAGCGCAGTACATCTCGCGCTTTGCACTCATAACGACGACGTCCAAAAGTACATTTTTACACTCTTGACCTCGGATCAGGTAGGGATACCCGCTGAACTTAAATATCAATAAGCGGAGGAAAAGAAACCAACAGGGATTGCCCTAGTAACGGCGAGTGAAGCGGCAACAGCTCAAATTTGAAATCTGGCGTCTTCGGCGTCCGAGTTGTAATTTGCAGAGGGCGCTTTGGCATTGGCAGCGGTCCAAGTTCCTTGGAACAGGACGTCACAGAGGGTGAGAATCCCGTACGTGGTCGCTAGCCTTTACCGTGTAAAGCCCCTTCGACGAGTCGAGTTGTTTGGGAATGCAGCTCTAAATGGGAGGTAAATTTCTTCTAAAGCTAAATACTGGCCAGAGACCGATAGCGCACAAGTAGAGTGATCGAAAGATGAAAAGCACTTTGGAAAGAGAGTTAAAAAGCACGTGAAATTGTTGAAAGGGAAGCGCTTGCAGCCAGACTTGCCTGTAGTTGCTCATCCGGGTTTCTACCCGGTGCACTCTTCTATAGGCAGGCCAGCATCAGTTTGGGCGGTTGGATAAAGGTCTCTGTCATGTACCTCTCTTCGGGGAGAACTTATAGGGGAGACGACATGCAACCAGCCTGGACTGAGGTCCGCGCATCTGCTAGGATGCTGGCGTAATGGCTGTAAGCGGCCCGTCTTGAAACACGGACCAAGGAGTCTAACATCTATGCGAGTGTTTGGGTGTCAAGCCCGAGCGCGTAATGAAAGTGAACGGAGGTGGGAACCTTTCGGGGTGCACCATCGACCGATCCTGATGTCTTCGGATGGATTTGAGTAAGAGCATAGCTGTTGGGACCCGAAAGATGGTGAACTATGCTTGAATAGGGTGAAGCCAGAGGAAACTCTGGTGGAGGCTCGCAGCGGTTCTGACGTGCAAATCGATCGTCAAATTTGGGCATAGGGGCGAAAGACTAATCGAACTATCTAGTAGCTGGTTCCTGCCGAAGTTTCCCTCAGGATAGCAGTAACGTTTTCAGTTTTATGAGGTAAAGCGAATGATTAGAGGCCTGGGGGTTGAAACAACCTTCACCTATTCTCAAACTTTAAATATGTAAGAAGTCCTTGTTACTTGATTGAACGTGGACAGTTGAATGTATCGTTACTAGTGGGCCATTTTTGGTAAGCAGAACTGGCGATGCGGGATGAACCGAACGCGGGGTTAAGGTGCCAGAATGCACGCTCATCAGACACCACAAAAGGTGTTAGTTCATCTAGACAGCAGGACGGTGGCCATGGAAGTCGGAATCCGCTAAGGAGTGTGTAACAACTCACCTGCCGAATGAACTAGCCCTGAAAATGGATGGCGCTCAAGCGTGTTACCCATACCCCGCCGCTGGGGCAGGATTTATGCCCCAGCGAGTAGGCAGGCGTGGAGGTCCGTGACGAAGCCTTGGGGGTGACCCCGGGTCGAACGGCCTCTAGTGC

>LRR 13.2d
CGGTGATGATGCGCCCCGAGCTGTCTTCCGTAAGTTCCCCAACCCGCCACCTGGCACCAGCAGCGCCCCATTGCGCCCGCTGTACAGCCAGACAGCGCTTGAGAACCGCCTTCTGACAACATGCAGCCTCCATTGTCGGTCGCCCCCGTCACCACGGGTATGATGCTCTCCCCCGGCAGCGACTGCCCAACCCGAGCTAACAGCAACGCAGTATCATGATTGGTTCTTCGTAAGCATCCTCTTTCCCCTGTGCGGCGTCTCGTTGCCTACCGCCTGAAAGCATATGCCTTTGTCAACTACACACCGCTAACAGCTTTGCGAACAGGACAAGGATGGTGATGGTTAGTGACCCCTCCATGGTACGGCCGCGCGACGAAGGCCGAGTCTGCGAGGCGCCTCTTCTTCACACGCACGACGATCGCCACAAGTGTGTGCTGAGGCTGGCCTCGAGGGCGATTGTTCCCCTGACCAGCTATACCACCAATTCAACACCCTCAATGGCGCATAGCTGACGATATGGATCTACAGGTCAGATCACCACCAAGGAGCTCGGCACCGTCATGCGCTCGCTCGGCCAGAACCCCAGCGAGTCTGAGCTGCAGGACATGATCAATGAGGTCGACGCCGACAACAACGGCACCATCGACTTCCCTGGTACGATCACAGTGATGTCGCGTAGAGTTTTGAACTGACAACCTCCACAGAATTCCTCACGTAAGTACATCACTACAGTCTTCTCATGTCGACGGAAGCTCACAATTGACAGGGTAACCAAATCGGTGCCGCCTTCTGGCAGACCATCTCCGGCGAGCATGGCCTCGACGGCTCCGGTGTCTACAATGGCACCTCTGACCTTCAGCTCGAGCGCATGAACGTCTACTTCAACGAGGTACTAGAAACGACACGCTTCACTGCTACGGACTGCGAGTGCTGACCTCTTCTAGGCGTCCGGCAACAAGTTCGTTCCCCGTGCCGTCCTCGTCGATTTGGAGCCGGGAACAATGGACGCTGTCCGCGCTGGCCCCTTTGGCCAGCTCTTCCGCCCTTTTCCGTAGGTGAACCTGCGGAAGGATCATTACCTAGAGTTGTAGGCTTTGCCTGCTATCTCTTACCCATGTCTTTTGAGTACCTTCGTTTCCTCGGCGGGTCCGCCCGCCGATTGGACAATTTAAACCATTTGCAGTTGCAATCAGCGTCTGAAAAAACTTAATAGTTACAACTTTCAACAACGGATCTCTTGGTTCTGGCATCGATGAAGAACGCAGCGAAATGCGATAAGTAGTGTGAATTGCAGAATTCAGTGAATCATCGAATCTTTGAACGCACATTGCGCCCCTTGGTATTCCATGGGGCATGCCTGTTCGAGCGTCATTTGTACCTTCAAGCTCTGCTTGGTGTTGGGTGTTTGTCTCGCCTCTGCGCGTAGACTCGCCTCAAAACAATTGGCAGCCGGCGTATTGATTTCGGAGCGCAGTACATCTCGCGCTTTGCACTCAGAACGACGACGTCCAAAAGTACATTTTTACACTCTTGACCTCGGATCAGGTAGGGATACCCGCTGAACTTAAATATCAATAAGCGGAGGAAAAGAAACCAACAGGGATTGCCCTAGTAACGGCGAGTGAAGCGGCAACAGCTCAAATTTGAAATCTGGCGTCTTCGGCGTCCGAGTTGTAATTTGCAGAGGGCGCTTTGGCATTGGCAGCGGTCCAAGTTCCTTGGAACAGGACGTCACAGAGGGTGAGAATCCCGTACGTGGTCGCTAGCCTTTACCGTGTAAAGCCCCTTCGACGAGTCGAGTTGTTTGGGAATGCAGCTCTAAATGGGAGGTAAATTTCTTCTAAAGCTAAATACTGGCCAGAGACCGATAGCGCACAAGTAGAGTGATCGAAAGATGAAAAGCACTTTGGAAAGAGAGTTAAAAAGCACGTGAAATTGTTGAAAGGGAAGCGCTTGCAGCCAGACTTGCCTGTAGTTGCTCATCCGGGTTTCTACCCGGTGCACTCTTCTATAGGCAGGCCAGCATCAGTTTGGGCGGTTGGATAAAGGTCTCTGTCATGTACCTCTCTTCGGGGAGAACTTATAGGGGAGACGACATGCAACCAGCCTGGACTGAGGTCCGCGCATCTGCTAGGATGCTGGCGTAATGGCTGTAAGCGGCCCGTCTTGAAACACGGACCAAGGAGTCTAACATCTATGCGAGTGTTTGGGTGTCAAGCCCGAGCGCGTAATGAAAGTGAACGGAGGTGGGAACCTTTCGGGGTGCACCATCGACCGATCCTGATGTCTTCGGATGGATTTGAGTAAGAGCATAGCTGTTGGGACCCGAAAGATGGTGAACTATGCTTGAATAGGGTGAAGCCAGAGGAAACTCTGGTGGAGGCTCGCAGCGGTTCTGACGTGCAAATCGATCGTCAAATTTGGGCATAGGGGCGAAAGACTAATCGAACTATCTAGTAGCTGGTTCCTGCCGAAGTTTCCCTCAGGATAGCAGTAACGTTTTCAGTTTTATGAGGTAAAGCGAATGATTAGAGGCCTGGGGGTTGAAACAACCTTCACCTATTCTCAAACTTTAAATATGTAAGAAGTCCTTGTTACTTGATTGAACGTGGACAGTTGAATGTATCGTTACTAGTGGGCCATTTTTGGTAAGCAGAACTGGCGATGCGGGATGAACCGAACGCGGGGTTAAGGTGCCAGAATATACGCTCATCAGACACCACAAAAGGTGTTAGTTCATCTAGACAGCAGGACGGTGGCCATGGAAGTCGGAATCCGCTAAGGAGTGTGTAACAACTCACCTGCCGAATGAACTAGCCCTGAAAATGGATGGCGCTCAAGCGTGTTACCCATACCCCGCCGCTGGGGCAGGATTTATGCCCCAGCGAGTAGGCAGGCGTGGAGGTCCGTGACGAAGCCTTGGGGGTGACCCCGGGTCGAACGGCCTCTAGTGC

>LRR 13.48
CGGTGATGAAGCGCCCCGAGCTGTCTTCCGTAAGTTCCCCAACCCGCCACCTGGCACCAGCAGCGCCCCATTGCGCCCGCTGTACAGCCAGACAGCGCTTGAGAACCGCCTTCTGACAACATGCAGCCTCCATTGTCGGTCGCCCCCGTCACCACGGGTATGATGCTCTCCCCCGGCAGCGACTGCCCAACCCGAGCTAACAGCAACGCAGTATCATGATTGGTTCTTCGTAAGCATCCTCTTTCCCCTGTGCGGCGTCTCGTTGCCTACCGCCTGAAAGCATATGCCTTTGTCAACTACACACCGCTAACAGCTTTGCGAACAGGACAAGGATGGTGATGGTTAGTGACCCCTCCATGGTACGGCCGCGCGACGAAGGCCGAGTCTGCGAGGCGCCTCTTCTTCACACGCACGACGATCGCCACAAGTGTGTGCTGAGGCTGGCCTCGAGGGCGATTGTTCCCCTGACCAGCTATACCACCAATTCAACACCCTCAATGGCGCATAGCTGACGATATGGATCTACAGGTCAGATCACCACCAAGGAGCTCGGCACCGTCATGCGCTCGCTCGGCCAGAACCCCAGCGAGTCTGAGCTGCAGGACATGATCAATGAGGTCGACGCCGACAACAACGGCACCATCGACTTCCCTGGTACGATCACAGTGATGTCGCGTAGAGTTTTGAACTGACAACCTCCACAGAATTCCTCACGTAAGTACATCACTACAGTCTTCTCATGTCGACGGAAGCTCACAATTGACAGGGTAACCAAATCGGTGCCGCCTTCTGGCAGACCATCTCCGGCGAGCATGGCCTCGACGGCTCCGGTGTCTACAATGGCACCTCTGACCTTCAGCTCGAGCGCATGAACGTCTACTTCAACGAGGTACTAGAAACGACACGCTTCACTGCTACGGACTGCGAGTGCTGACCTCTTCTAGGCGTCCGGCAACAAGTTCGTTCCCCGTGCCGTCCTCGTCGATTTGGAGCCGGGAACAATGGACGCTGTCCGCGCTGGCCCCTTTGGCCAGCTCTTCCGCCCTTTTCCGTAGGTGAACCTGCGGAAGGATCATTACCTAGAGTTGTAGGCTTTGCCTGCTATCTCTTACCCATGTCTTTTGAGTACCTTCGTTTCCTCGGCGGGTCCGCCCGCCGATTGGACAATTTAAACCATTTGCAGTTGCAATCAGCGTCTGAAAAAACTTAATAGTTACAACTTTCAACAACGGATCTCTTGGTTCTGGCATCGATGAAGAACGCAGCGAAATGCGATAAGTAGTGTGAATTGCAGAATTCAGTGAATCATCGAATCTTTGAACGCACATTGCGCCCCTTGGTATTCCATGGGGCATGCCTGTTCGAGCGTCATTTGTACCTTCAAGCTCTGCTTGGTGTTGGGTGTTTGTCTCGCCTCTGCGCGTAGACTCGCCTCAAAACAATTGGCAGCCGGCGTATTGATTTCGGAGCGCAGTACATCTCGCGCTTTGCACTCAGAACGACGACGTCCAAAAGTACATTTTTACACTCTTGACCTCGGATCAGGTAGGGATACCCGCTGAACTTAAATATCAATAAGCGGAGGAAAAGAAACCAACAGGGATTGCCCTAGTAACGGCGAGTGAAGCGGCAACAGCTCAAATTTGAAATCTGGCGTCTTCGGCGTCCGAGTTGTAATTTGCAGAGGGCGCTTTGGCATTGGCAGCGGTCCAAGTTCCTTGGAACAGGACGTCACAGAGGGTGAGAATCCCGTACGTGGTCGCTAGCCTTTACCGTGTAAAGCCCCTTCGACGAGTCGAGTTGTTTGGGAATGCAGCTCTAAATGGGAGGTAAATTTCTTCTAAAGCTAAATACTGGCCAGAGACCGATAGCGCACAAGTAGAGTGATCGAAAGATGAAAAGCACTTTGGAAAGAGAGTTAAAAAGCACGTGAAATTGTTGAAAGGGAAGCGCTTGCAGCCAGACTTGCCTGTAGTTGCTCATCCGGGTTTCTACCCGGTGCACTCTTCTATAGGCAGGCCAGCATCAGTTTGGGCGGTTGGATAAAGGTCTCTGTCATGTACCTCTCTTCGGGGAGAACTTATAGGGGAGACGACATGCAACCAGCCTGGACTGAGGTCCGCGCATCTGCTAGGATGCTGGCGTAATGGCTGTAAGCGGCCCGTCTTGAAACACGGACCAAGGAGTCTAACATCTATGCGAGTGTTTGGGTGTCAAGCCCGAGCGCGTAATGAAAGTGAACGGAGGTGGGAACCTTTCGGGGTGCACCATCGACCGATCCTGATGTCTTCGGATGGATTTGAGTAAGAGCATAGCTGTTGGGACCCGAAAGATGGTGAACTATGCTTGAATAGGGTGAAGCCAGAGGAAACTCTGGTGGAGGCTCGCAGCGGTTCTGACGTGCAAATCGATCGTCAAATTTGGGCATAGGGGCGAAAGACTAATCGAACTATCTAGTAGCTGGTTCCTGCCGAAGTTTCCCTCAGGATAGCAGTAACGTTTTCAGTTTTATGAGGTAAAGCGAATGATTAGAGGCCTGGGGGTTGAAACAACCTTCACCTATTCTCAAACTTTAAATATGTAAGAAGTCCTTGTTACTTGATTGAACGTGGACAGTTGAATGTATCGTTACTAGTGGGCCATTTTTGGTAAGCAGAACTGGCGATGCGGGATGAACCGAACGCGGGGTTAAGGTGCCAGAATATACGCTCATCAGACACCACAAAAGGTGTTAGTTCATCTAGACAGCAGGACGGTGGCCATGGAAGTCGGAATCCGCTAAGGAGTGTGTAACAACTCACCTGCCGAATGAACTAGCCCTGAAAATGGATGGCGCTCAAGCGTGTTACCCATACCCCGCCGCTGGGGCAGGATTTATGCCCCAGCGAGTAGGCAGGCGTGGAGGTCCGTGACGAAGCCTTGGGGGTGACCCCGGGTCGAACGGCCTCTAGTGC

>LRR 13.47
CGGTGATGATGCGCCCCGAGCTGTCTTCCGTAAGTTCCCCAACCCGCCACCTGGCACCAGCAGCGCCCCATTGCGCCCGCTGTACAGCCAGACAGCGCTTGAGAACCGCCTTCTGACAACATGCAGCCTCCATTGTCGGTCGCCCCCGTCACCACGGGTATGATGCTCTCCCCCGGCAGCGACTGCCCAGCCCGAGCTAACAGCAACGCAGTATCATGATTGGTTCTTCGTAAGCATCCTCTTTCCCCTGTGCAGCGTCTCGTTGCCTACCGCCTGAAAGCATATGCCTTTGTCAACTACACACCGCTAACAGCTTTGCGAACAGGACAAGGATGGCGATGGTTAGTGACCCCTCCATGGTACGGCCGCGCGACGAAGGCCGAGTCTGCGAGGCGCCTCTTCTTCACACGCACGACGATCGCCACAAGTGTGTGCTGAGGCTGGCCTCGAGGGCGATTGTTCCCCTGACCAGCTTTACCACCAATTCAACACCCTCAATGGCGCATAGCTGACGATATGGATCTACAGGTCAGATCACCACCAAGGAGCTCGGCACCGTCATGCGCTCGCTCGGCCAGAACCCCAGCGAGTCTGAGCTGCAGGACATGATCAATGAGGTCGACGCCGACAACAACGGCACCATCGACTTCCCTGGTACGATCACAGTGATGTCGCGTAGAGTTTTGAACTGACAACCTCCACAGAATTCCTCACGTAAGTACATCACTACAGTCTTCTCATGTCGACGGAAGCTCACAATTGACAGGGTAACCAAATCGGTGCCGCCTTCTGGCAGACCATCTCCGGCGAGCATGGCCTCGACGGCTCCGGTGTCTACAATGGCACCTCTGACCTTCAGCTCGAGCGCATGAACGTCTACTTCAACGAGGTACTAGAAACGACCCGCTTCACTGCTACGGACTGCGAGTGCTGACCTCTTCTAGGCGTCCGGCAACAAGTTCGTTCCCCGTGCCGTCCTCGTCGATTTGGAGCCGGGAACAATGGACGCTGTCCGCGCTGGCCCCTTTGGCCAGCTCTTCCGCCCTTTTCCGTAGGTGAACCTGCGGAAGGATCATTACCTAGAGTTGTAGGCTTTGCCTGCTATCTCTTACCCATGTCTTTTGAGTACCTTCGTTTCCTCGGCGGGTCCGCCCGCCGATTGGACAATTTAAACCATTTGCAGTTGCAATCAGCGTCTGAAAAAACTTAATAGTTACAACTTTCAACAACGGATCTCTTGGTTCTGGCATCGATGAAGAACGCAGCGAAATGCGATAAGTAGTGTGAATTGCAGAATTCAGTGAATCATCGAATCTTTGAACGCACATTGCGCCCCTTGGTATTCCATGGGGCATGCCTGTTCGAGCGTCATTTGTACCTTCAAGCTCTGCTTGGTGTTGGGTGTTTGTCTCGCCTCTGCGCGTAGACTCGCCTCAAAACAATTGGCAGCCGGCGTATTGATTTCGGAGCGCAGTACATCTCGCGCTTTGCACTCAGAACGACGACGTCCAAAAGTACATTTTTACACTCTTGACCTCGGATCAGGTAGGGATACCCGCTGAACTTAAATATCAATAAGCGGAGGAAAAGAAACCAACAGGGATTGCCCTAGTAACGGCGAGTGAAGCGGCAACAGCTCAAATTTGAAATCTGGCGTCTTCGGCGTCCGAGTTGTAATTTGCAGAGGGCGCTTTGGCATTGGCAGCGGTCCAAGTTCCTTGGAACAGGACGTCACAGAGGGTGAGAATCCCGTACGTGGTCGCTAGCCTTTACCGTGTAAAGCCCCTTCGACGAGTCGAGTTGTTTGGGAATGCAGCTCTAAATGGGAGGTAAATTTCTTCTAAAGCTAAATACTGGCCAGAGACCGATAGCGCACAAGTAGAGTGATCGAAAGATGAAAAGCACTTTGGAAAGAGAGTTAAAAAGCACGTGAAATTGTTGAAAGGGAAGCGCTTGCAGCCAGACTTGCCTGTAGTTGCTCATCCGGGTTTCTACCCGGTGCACTCTTCTATAGGCAGGCCAGCATCAGTTTGGGCGGTTGGATAAAGGTCTCTGTCATGTACCTCTCTTCGGGGAGAACTTATAGGGGAGACGACATGCAACCAGCCTGGACTGAGGTCCGCGCATCTGCTAGGATGCTGGCGTAATGGCTGTAAGCGGCCCGTCTTGAAACACGGACCAAGGAGTCTAACATCTATGCGAGTGTTTGGGTGTCAAGCCCGAGCGCGTAATGAAAGTGAACGGAGGTGGGAACCTTTCGGGGTGCACCATCGACCGATCCTGATGTCTTCGGATGGATTTGAGTAAGAGCATAGCTGTTGGGACCCGAAAGATGGTGAACTATGCTTGAATAGGGTGAAGCCAGAGGAAACTCTGGTGGAGGCTCGCAGCGGTTCTGACGTGCAAATCGATCGTCAAATTTGGGCATAGGGGCGAAAGACTAATCGAACTATCTAGTAGCTGGTTCCTGCCGAAGTTTCCCTCAGGATAGCAGTAACGTTTTCAGTTTTATGAGGTAAAGCGAATGATTAGAGGCCTGGGGGTTGAAACAACCTTCACCTATTCTCAAACTTTAAATATGTAAGAAGTCCTTGTTACTTGATTGAACGTGGACAGTTGAATGTATCGTTACTAGTGGGCCATTTTTGGTAAGCAGAACTGGCGATGCGGGATGAACCGAACGCGGGGTTAAGGTGCCAGAATATACGCTCATCAGACACCACAAAAGGTGTTAGTTCATCTAGACAGCAGGACGGTGGCCATGGAAGTCGGAATCCGCTAAGGAGTGTGTAACAACTCACCTGCCGAATGAACTAGCCCTGAAAATGGATGGCGCTCAAGCGTGTTACCCATACCCCGCCGCTGGGGCAGGATTTATGCCCCAGCGAGTAGGCAGGCGTGGAGGTCCGTGACGAAGCCTTGGGGGTGACCCCGGGTCGAACGGCCTCTAGTGC

>LRR 12.28
CGGTGATGATGCGCCCCGAGCTGTCTTCCGTAAGTTCCCCAACCCGCCACCTGGCACCAGCAGCGCCCCATTGCGCCCGCTGTACAGCCAGACAGCGCTTGAGAACCGCCTTCTGACAACATGCAGCCTCCATTGTCGGTCGCCCCCGTCACCACGGGTATGATGCTCTCCCCCGGCAGCGACTGCCCAGCCCGAGCTAACAGCAACGCAGTATCATGATTGGTTCTTCGTAAGCATCCTCTTTCCCCTGTGCAGCGTCTCGTTGCCTACCGCCTGAAAGCATATGCCTTTGTCAACTACACACCGCTAACAGCTTTGCGAACAGGACAAGGATGGCGATGGTTAGTGACCCCTCCATGGTACGGCCGCGCGACGAAGGCCGAGTCTGCGAGGCGCCTCTTCTTCACACGCACGACGATCGCCACAAGTGTGTGCTGAGGCTGGCCTCGAGGGCGATTGTTCCCCTGACCAGCTTTACCACCAATTCAACACCCTCAATGGCGCATAGCTGACGATATGGATCTACAGGTCAGATCACCACCAAGGAGCTCGGCACCGTCATGCGCTCGCTCGGCCAGAACCCCAGCGAGTCTGAGCTGCAGGACATGATCAATGAGGTCGACGCCGACAACAACGGCACCATCGACTTCCCTGGTACGATCACAGTGATGTCGCGTAGAGTTTTGAACTGACAACCTCCACAGAATTCCTCACGTAAGTACATCACTACAGTCTTCTCATGTCGACGGAAGCTCACAATTGACAGGGTAACCAAATCGGTGCCGCCTTCTGGCAGACCATCTCCGGCGAGCATGGCCTCGACGGCTCCGGTGTCTACAATGGCACCTCTGACCTTCAGCTCGAGCGCATGAACGTCTACTTCAACGAGGTACTAGAAACGACACGCTTCACTGCTACGGACTGCGAGTGCTGACCTCTTCTAGGCGTCCGGCAACAAGTTCGTTCCCCGTGCCGTCCTCGTCGATTTGGAGCCGGGAACAATGGACGCTGTCCGCGCTGGCCCCTTTGGCCAGCTCTTCCGCCCTTTTCCGTAGGTGAACCTGCGGAAGGATCATTACCTAGAGTTGTAGGCTTTGCCTGCTATCTCTTACCCATGTCTTTTGAGTACCTTCGTTTCCTCGGCGGGTTCGCCCGCCGATTGGACAATTTAAACCATTTGCAGTTGCAATCAGCGTCTGAAAAAACTTAATAGTTACAACTTTCAACAACGGATCTCTTGGTTCTGGCATCGATGAAGAACGCAGCGAAATGCGATAAGTAGTGTGAATTGCAGAATTCAGTGAATCATCGAATCTTTGAACGCACATTGCGCCCCTTGGTATTCCATGGGGCATGCCTGTTCGAGCGTCATTTGTACCTTCAAGCTCTGCTTGGTGTTGGGTGTTTGTCTCGCCTCTGCGCGTAGACTCGCCTCAAAACAATTGGCAGCCGGCGTATTGATTTCGGAGCGCAGTACATCTCGCGCTTTGCACTCAGAACGACGACGTCCAAAAGTACATTTTTACACTCTTGACCTCGGATCAGGTAGGGATACCCGCTGAACTTAAATATCAATAAGCGGAGGAAAAGAAACCAACAGGGATTGCCCTAGTAACGGCGAGTGAAGCGGCAACAGCTCAAATTTGAAATCTGGCGTCTTCGGCGTCCGAGTTGTAATTTGCAGAGGGCGCTTTGGCATTGGCAGCGGTCCAAGTTCCTTGGAACAGGACGTCACAGAGGGTGAGAATCCCGTACGTGGTCGCTAGCCTTTACCGTGTAAAGCCCCTTCGACGAGTCGAGTTGTTTGGGAATGCAGCTCTAAATGGGAGGTAAATTTCTTCTAAAGCTAAATACTGGCCAGAGACCGATAGCGCACAAGTAGAGTGATCGAAAGATGAAAAGCACTTTGGAAAGAGAGTTAAAAAGCACGTGAAATTGTTGAAAGGGAAGCGCTTGCAGCCAGACTTGCCTGTAGTTGCTCATCCGGGTTTCTACCCGGTGCACTCTTCTATAGGCAGGCCAGCATCAGTTTGGGCGGTTGGATAAAGGTCTCTGTCATGTACCTCTCTTCGGGGAGAACTTATAGGGGAGACGACATGCAACCAGCCTGGACTGAGGTCCGCGCATCTGCTAGGATGCTGGCGTAATGGCTGTAAGCGGCCCGTCTTGAAACACGGACCAAGGAGTCTAACATCTATGCGAGTGTTTGGGTGTCAAGCCCGAGCGCGTAATGAAAGTGAACGGAGGTGGGAACCTTTCGGGGTGCACCATCGACCGATCCTGATGTCTTCGGATGGATTTGAGTAAGAGCATAGCTGTTGGGACCCGAAAGATGGTGAACTATGCTTGAATAGGGTGAAGCCAGAGGAAACTCTGGTGGAGGCTCGCAGCGGTTCTGACGTGCAAATCGATCGTCAAATTTGGGCATAGGGGCGAAAGACTAATCGAACTATCTAGTAGCTGGTTCCTGCCGAAGTTTCCCTCAGGATAGCAGTAACGTTTTCAGTTTTATGAGGTAAAGCGAATGATTAGAGGCCTGGGGGTTGAAACAACCTTCACCTATTCTCAAACTTTAAATATGTAAGAAGTCCTTGTTACTTGATTGAACGTGGACAGTTGAATGTATCGTTACTAGTGGGCCATTTTTGGTAAGCAGAACTGGCGATGCGGGATGAACCGAACGCGGGGTTAAGGTGCCAGAATATACGCTCATCAGACACCACAAAAGGTGTTAGTTCATCTAGACAGCAGGACGGTGGCCATGGAAGTCGGAATCCGCTAAGGAGTGTGTAACAACTCACCTGCCGAATGAACTAGCCCTGAAAATGGATGGCGCTCAAGCGTGTTACCCATACCCCGCCGCTGGGGCAGGATTTATGCCCCAGCGAGTAGGCAGGCGTGGAGGTCCGTGACGAAGCCTTGGGGGTGACCCCGGGTCGAACGGCCTCTAGTGC

>LRR 13.36
CGGTGATGATGCGCCCCGAGCAGTCTTCCGTAAGTTCCTCAACCCGCCACCTGGCACCAGCAGCGCTCCATTGCGCTCGCTGTGCAGCTAGTCAACGACTGGGAACTACATTCTGACAATATGCAGCCTCCATTGTCGGTCGTCCCCGTCACCATGGGTATGATACTCTCCCCCGGCAGCCCCTGCCCAATTCGAGCTAACGGCGACGCAGTATCATGATCGGTTCTTCGTAAGTATTCCCTCTACCCCTGTGCGGCGTCTCGTTGCCTAGCGGCCTGAGAGCCTACGCCTGTCAACAACACACCGCTAACAACTTCACCACCAGGACAAGGATGGCGATGGTTAGTAGCCCCTCCACAGCACGATCGCACGACGAAGGCCGGTTCTGCGCGGCGCCTCTTCTTCGAAACCACAACGAATGCCACGAGTGTGTGGTGAGGCTGTTCTCGAGGGCCGCTGTGCCCCTGATTAGCACCACCACCAAACCAACAACTTCAACAGCGCATAGCTGACGATGTGGATCCACAGGTCAGATCACCACCAAGGAGCTCGGCACCGTCATGCGCTCGCTCGGCCAGAACCCCAGCGAGTCTGAGCTGCAGGACATGATCAACGAGGTTGACGCCGACAATAACGGCACCATCGACTTCCCCGGTATGGTCACAATTTTCTTGATTGGGGACGCTGGACTGACTCCCAAATAGAATTCCTCATGTAGGCTACTTCTCCCTTTGTCGTCGTAGTTGCTAAAACAACTAGGGTAATCAAATCGGTGCTGCCTTCTGGCAAACCATATCTGGTGAGCACGGCCTCGACAGCTCCGGTGTTTACAACGGCACCTCAGACCTGCAGCTCGAGCGCATGAACGTCTACTTCAATGAGGTACCATGCTTGAGATCTTCTGCCTTCTGCACAAGAAGGGTGCTAATTACTGGCAGGCTTCCGGCAACAAGTTCGTTCCACGTGCCGTTCTCGTCGATTTGGAGCCGGGTACCATGGATTCTGTCCGCGCTGGACCGCTCGGACAGTTCTTCCGCCCCTTTCCGTAGGTGAACCTGCGGAAGGATCATTACCTAGAGTTGTAGGCTTTGCCTGCTATCTCTTACCCATGTCTTTTGAGTACCTTCGTTTCCTCGGCGGGTCCGCCCGCCGATTGGACAATTTAAACCATTTGCAGTTGCAATCAGCGTCTGAAAAAACTTAATAGTTACAACTTTCAACAACGGATCTCTTGGTTCTGGCATCGATGAAGAACGCAGCGAAATGCGATAAGTAGTGTGAATTGCAGAATTCAGTGAATCATCGAATCTTTGAACGCACATTGCGCCCCTTGGTATTCCATGGGGCATGCCTGTTCGAGCGTCATTTGTACCTTCAAGCTCTGCTTGGTGTTGGGTGTTTGTCTCGCCTCTGCGCGTAGACTCGCCTCAAAACAATTGGCAGCCGGCGTATTGATTTCGGAGCGCAGTACATCTCGCGCTTTGCACTCATAACGACGACGTCCAAAAGTACATTTTTACACTCTTGACCTCGGATCAGGTAGGGATACCCGCTGAACTTAAATATCAATAAGCGGAGGAAAAGAAACCAACAGGGATTGCCCTAGTAACGGCGAGTGAAGCGGCAACAGCTCAAATTTGAAATCTGGCGTCTTCGGCGTCCGAGTTGTAATTTGCAGAGGGCGCTTTGGCATTGGCAGCGGTCCAAGTTCCTTGGAACAGGACGTCACAGAGGGTGAGAATCCCGTACGTGGTCGCTAGCCTTTACCGTGTAAAGCCCCTTCGACGAGTCGAGTTGTTTGGGAATGCAGCTCTAAATGGGAGGTAAATTTCTTCTAAAGCTAAATACTGGCCAGAGACCGATAGCGCACAAGTAGAGTGATCGAAAGATGAAAAGCACTTTGGAAAGAGAGTTAAAAAGCACGTGAAATTGTTGAAAGGGAAGCGCTTGCAGCCAGACTTGCCTGTAGTTGCTCATCCGGGTTTCTACCCGGTGCACTCTTCTATAGGCAGGCCAGCATCAGTTTGGGCGGTTGGATAAAGGTCTCTGTCATGTACCTCTCTTCGGGGAGAACTTATAGGGGAGACGACATGCAACCAGCCTGGACTGAGGTCCGCGCATCTGCTAGGATGCTGGCGTAATGGCTGTAAGCGGCCCGTCTTGAAACACGGACCAAGGAGTCTAACATCTATGCGAGTGTTTGGGTGTCAAGCCCGAGCGCGTAATGAAAGTGAACGGAGGTGGGAACCTTTCGGGGTGCACCATCGACCGATCCTGATGTCTTCGGATGGATTTGAGTAAGAGCATAGCTGTTGGGACCCGAAAGATGGTGAACTATGCTTGAATAGGGTGAAGCCAGAGGAAACTCTGGTGGAGGCTCGCAGCGGTTCTGACGTGCAAATCGATCGTCAAATTTGGGCATAGGGGCGAAAGACTAATCGAACTATCTAGTAGCTGGTTCCTGCCGAAGTTTCCCTCAGGATAGCAGTAACGTTTTCAGTTTTATGAGGTAAAGCGAATGATTAGAGGCCTGGGGGTTGAAACAACCTTCACCTATTCTCAAACTTTAAATATGTAAGAAGTCCTTGTTACTTGATTGAACGTGGACAGTTGAATGTATCGTTACTAGTGGGCCATTTTTGGTAAGCAGAACTGGCGATGCGGGATGAACCGAACGCGGGGTTAAGGTGCCAGAATGCACGCTCATCAGACACCACAAAAGGTGTTAGTTCATCTAGACAGCAGGACGGTGGCCATGGAAGTCGGAATCCGCTAAGGAGTGTGTAACAACTCACCTGCCGAATGAACTAGCCCTGAAAATGGATGGCGCTCAAGCGTGTTACCCATACCCCGCCGCTGGGGCAGGATTTATGCCCCAGCGAGTAGGCAGGCGTGGAGGTCCGTGACGAAGCCTTGGGGGTGACCCCGGGTCGAACGGCCTCTAGTGC

>LRR 13.37
CGGTGATGATGCGCCCCGAGCAGTCTTCCGTAAGTTCCTCAACCCGCCACCTGGCACCAGCAGCGCTCCATTGCGCTCGCTGTGCAGCTAGTCAACGACTGGGAACTACATTCTGACAATATGCAGCCTCCATTGTCGGTCGTCCCCGTCACCATGGGTATGATACTCTCCCCCGGCAGCCCCTGCCCAATTCGAGCTAACGGCGACGCAGTATCATGATCGGTTCTTCGTAAGTATTCCCTCTACCCCTGTGCGGCGTCTCGTTGCCTAGCGGCCTGAGAGCCTACGCCTGTCAACAACACACCGCTAACAACTTCACCACCAGGACAAGGATGGCGATGGTTAGTAGCCCCTCCACAGCACGATCGCACGACGAAGGCCGGTTCTGCGCGGCGCCTCTTCTTCGAAACCACAACGAATGCCACGAGTGTGTGGTGAGGCTGTTCTCGAGGGCCGCTGTGCCCCTGATTAGCACCACCACCAAACCAACAACTTCAACAGCGCATAGCTGACGATGTGGATCCACAGGTCAGATCACCACCAAGGAGCTCGGCACCGTCATGCGCTCGCTCGGCCAGAACCCCAGCGAGTCTGAGCTGCAGGACATGATCAACGAGGTTGACGCCGACAATAACGGCACCATCGACTTCCCCGGTATGGTCACAATTTTCTTGATTGGGGACGCTGGACTGACTCCCAAATAGAATTCCTCACGTAAGTACACCACTACAACCTTCTCACGTCGACGGCAGCTCACAATTGACAGGGTAACCAAATCGGTGCCGCCTTCTGGCAGACCATCTCCGGCGAGCATGGCCTCGACGGTTCCGGTGTCTACAATGGCACCTCGGACCTCCAGCTCGAGCGCATGAACGTCTACTTCAACGAGGTACTAGAAATGGCACGCTTTCCTTAGACGGGCTGCGAGTACTGACCGCTTCTAGGCCTCCGGCAACAAGTTCGTTCCCCGTGCCGTCCTCGTGGATTTGGAGCCCGGTACAATGGACGCTGTCCGCGCTGGCCCCTTTGGTCAGCTCTTCCGTCCCTTTCCGTAGGTGAACCTGCGGAAGGATCATTACCTAGAGTTGTAGGCTTTGCCTGCTATCTCTTACCCATGTCTTTTGAGTACCTTCGTTTCCTCGGCGGGTCCGCCCGCCGATTGGACAATTTAAACCATTTGCAGTTGCAATCAGCGTCTGAAAAAACTTAATAGTTACAACTTTCAACAACGGATCTCTTGGTTCTGGCATCGATGAAGAACGCAGCGAAATGCGATAAGTAGTGTGAATTGCAGAATTCAGTGAATCATCGAATCTTTGAACGCACATTGCGCCCCTTGGTATTCCATGGGGCATGCCTGTTCGAGCGTCATTTGTACCTTCAAGCTCTGCTTGGTGTTGGGTGTTTGTCTCGCCTCTGCGCGTAGACTCGCCTCAAAACAATTGGCAGCCGGCGTATTGATTTCGGAGCGCAGTACATCTCGCGCTTTGCACTCATAACGACGACGTCCAAAAGTACATTTTTACACTCTTGACCTCGGATCAGGTAGGGATACCCGCTGAACTTAAATATCAATAAGCGGAGGAAAAGAAACCAACAGGGATTGCCCTAGTAACGGCGAGTGAAGCGGCAACAGCTCAAATTTGAAATCTGGCGTCTTCGGCGTCCGAGTTGTAATTTGCAGAGGGCGCTTTGGCATTGGCAGCGGTCCAAGTTCCTTGGAACAGGACGTCACAGAGGGTGAGAATCCCGTACGTGGTCGCTAGCCTTTACCGTGTAAAGCCCCTTCGACGAGTCGAGTTGTTTGGGAATGCAGCTCTAAATGGGAGGTAAATTTCTTCTAAAGCTAAATACTGGCCAGAGACCGATAGCGCACAAGTAGAGTGATCGAAAGATGAAAAGCACTTTGGAAAGAGAGTTAAAAAGCACGTGAAATTGTTGAAAGGGAAGCGCTTGCAGCCAGACTTGCCTGTAGTTGCTCATCCGGGTTTCTACCCGGTGCACTCTTCTATAGGCAGGCCAGCATCAGTTTGGGCGGTTGGATAAAGGTCTCTGTCATGTACCTCTCTTCGGGGAGAACTTATAGGGGAGACGACATGCAACCAGCCTGGACTGAGGTCCGCGCATCTGCTAGGATGCTGGCGTAATGGCTGTAAGCGGCCCGTCTTGAAACACGGACCAAGGAGTCTAACATCTATGCGAGTGTTTGGGTGTCAAGCCCGAGCGCGTAATGAAAGTGAACGGAGGTGGGAACCTTTCGGGGTGCACCATCGACCGATCCTGATGTCTTCGGATGGATTTGAGTAAGAGCATAGCTGTTGGGACCCGAAAGATGGTGAACTATGCTTGAATAGGGTGAAGCCAGAGGAAACTCTGGTGGAGGCTCGCAGCGGTTCTGACGTGCAAATCGATCGTCAAATTTGGGCATAGGGGCGAAAGACTAATCGAACTATCTAGTAGCTGGTTCCTGCCGAAGTTTCCCTCAGGATAGCAGTAACGTTTTCAGTTTTATGAGGTAAAGCGAATGATTAGAGGCCTGGGGGTTGAAACAACCTTCACCTATTCTCAAACTTTAAATATGTAAGAAGTCCTTGTTACTTGATTGAACGTGGACAGTTGAATGTATCGTTACTAGTGGGCCATTTTTGGTAAGCAGAACTGGCGATGCGGGATGAACCGAACGCGGGGTTAAGGTGCCAGAATGCACGCTCATCAGACACCACAAAAGGTGTTAGTTCATCTAGACAGCAGGACGGTGGCCATGGAAGTCGGAATCCGCTAAGGAGTGTGTAACAACTCACCTGCCGAATGAACTAGCCCTGAAAATGGATGGCGCTCAAGCGTGTTACCCATACCCCGCCGCTGGGGCAGGATTTATGCCCCAGCGAGTAGGCAGGCGTGGAGGTCCGTGACGAAGCCTTGGGGGTGACCCCGGGTCGAACGGCCTCTAGTGC

>LRR 12.23.1p
CGGTGACGATGCGCCCCGAGCGGTCTTCCGTAAGTTCCTCAATCCGCCACCTGGCACCAGCAGTGCCCCATAGCGTTCGCTGTACGGCCAGGTAGAGCTTGAGAATCGCCTCCTGACAACATGCAGCCTCCATTGTCGGTCGTCCCCGTCACCATGGGTATGACGCTCTCTCCCGGCGGCGCCTGCCTTAACTGGAGCTAACAAGCATGCAGTATCATGATTGGTTCTTCGTAAGTATTCTCTCTCACCCCTGTGCGGCGTATTGTTGCCTAGCGGCCTGTGACCCTACGCCTCTGTCAACATGCCGCTGACAGCTTGACGAACAGGACAAGGATGGCGATGGTTAGTATTCCCTCCACAGCTCAACCGCACGACGAAGGCCGATATTGCGATGCGCCTCTTCTGTACACGCACGATGAATACCACGAGTGTGTGGTGAGGATAGCCTCGAGGGCTGATGTACCCCTGATCGACATCACCGCCAATTCGACGCCTTCAACAGCGCATAGCTGACGATATGGATCTACAGGTCAGATCACAACCAAGGAGCTCGGCACCGTCATGCGCTCGCTCGGCCAGAACCCCAGCGAGTCTGAACTGCAGGACATGATCAACGAGGTCGACGCCGACAACAACGGCACCATCGATTTCCCTGGTATGATCACAGTCACTTCGATCGGGGATGCTGGACTGACACCTAAATAGAATTCCTCACGTAAGTGTACCATCGAGACGTGCTTATGTCGGCAGCCGCTCACAATTGACAGGGTAACCAAATCGGTGCCGCCTTCTGGCAGACCATCTCCGGCGAGCATGGCCTCGACGGCTCCGGTGTCTACAATGGCACCTCGGACCTCCAGCTCGAGCGTATGAACGTCTACTTCAACGAGGTACTAAAATTGTCACGCTTTTCTTAGACGAAATGCGAGTGCTGACCGCTTCCAGGCCTCCGGCAACAAGTTCGTTCCCCGTGCCGTCCTCGTCGATTTGGAGCCCGGCACAATGGATGCTGTCCGTGCTGGCCCCTTTGGTCAGCTCTTCCGTCCCTTTCCGTAGGTGAACCTGCGGAAGGATCATTACCTAGAGTTGTAGGCTTTGCCTGCTATCTCTTACCCATGTCTTTTGAGTACCTTCTGTTTCCTCGGCGGGTCCGCCCGCCGATTGGACAATTTAAACCATTTGCAGTTGCAATCAGCGTCTGAAAAAAATTAATAGTTACAACTTTCAACAACGGATCTCTTGGTTCTGGCATCGATGAAGAACGCAGCGAAATGCGATAAGTAGTGTGAATTGCAGAATTCAGTGAATCATCGAATCTTTGAACGCACATTGCGCCCCTTGGTATTCCATGGGGCATGCCTGTTCGAGCGTCATTTGTACCTTCAAGCTCTGCTTGGTGTTGGGTGTTTGTCTCGCCTCTGCGTGTAGACTCGCCTCAAAACAATTGGCAGCCGGCGTATTGATTTCGGAGCGCAGTACATCTCGCGCTTTGCATTCAGAACGACGACGTCCAAAAGTACATTTTTACACTCTTGACCTCGGATCAGGTAGGGATACCCGCTGAACTTAAATATCAATAAGCGGAGGAAAAGAAACCAACAGGGATTGCCCTAGTAACGGCGAGTGAAGCGGCAACAGCTCAAATTTGAAATCTGGCGTCTTCGGCGTCCGAGTTGTAATTTGCAGAGGGCGCTTTGGCATTGGCAGCGGTCCAAGTTCCTTGGAACAGGACGTCACAGAGGGTGAGAATCCCGTACGTGGTCGCTAGCCTTTACCGTGTAAAGCCCCTTCGACGAGTCGAGTTGTTTGGGAATGCAGCTCTAAATGGGAGGTAAATTTCTTCTAAAGCTAAATACTGGCCAGAGACCGATAGCGCACAAGTAGAGTGATCGAAAGATGAAAAGCACTTTGGAAAGAGAGTTAAAAAGCACGTGAAATTGTTGAAAGGGAAGCGCTTGCAGCCAGACTTGCCTGTAGTTGCTCATCCGGGTTTCTACCCGGTGCACTCTTCTATAGGCAGGCCAGCATCAGTTTGGGCGGTTGGATAAAGGTCTCTGTCATGTACCTCTCTTCGGGGAGAACTTATAGGGGAGACGACATGCAACCAGCCTGGACTGAGGTCCGCGCATCTGCTAGGATGCTGGCGTAATGGCTGTAAGCGGCCCGTCTTGAAACACGGACCAAGGAGTCTAACATCTATGCGAGTGTTTGGGTGTCAAGCCCGAGCGCGTAATGAAAGTGAACGGAGGTGGGAACCTTTCGGGGTGCACCATCGACCGATCCTGATGTCTTCGGATGGATTTGAGTAAGAGCATAGCTGTTGGGACCCGAAAGATGGTGAACTATGCTTGAATAGGGTGAAGCCAGAGGAAACTCTGGTGGAGGCTCGCAGCGGTTCTGACGTGCAAATCGATCGTCAAATTTGGGCATAGGGGCGAAAGACTAATCGAACTATCTAGTAGCTGGTTCCTGCCGAAGTTTCCCTCAGGATAGCAGTAACGTTTTCAGTTTTATGAGGTAAAGCGAATGATTAGAGGCCTGGGGGTTGAAACAACCTTCACCTATTCTCAAACTTTAAATATGTAAGAAGTCCTTGTTACTTAATTGAACGTGGACAGTTGAATGTATCGTTACTAGTGGGCCATTTTTGGTAAGCAGAACTGGCGATGCGGGATGAACCGAACGCGGGGTTAAGGTGCCAGAATATACGCTCATCAGACACCACAAAAGGTGTTAGTTCATCTAGACAGCAGGACGGTGGCCATGGAAGTCGGAATCCGCTAAGGAGTGTGTAACAACTCACCTGCCGAATGAACTAGCCCTGAAAATGGATGGCGCTCAAGCGTGTTACCCATACCCCGCCGCTGGGGCAGGATTTATGCCCCAGCGAGTAGGCAGGCGTGGAGGTCCGTGACGAAGCCTTGGGGGTGACCCCGGGTCGAACGGCCTCTAGTGC

>LRR 13.2P
CGGTGACGATGCGCCCCGAGCGGTCTTCCGTAAGTTCCTCAATCCGCCACCTGGCACCAGCAGTGCCCCATAGCGTTCGCTGTACGGCCAGGTAGAGCTTGAGAATCGCCTCCTGACAACATGCAGCCTCCATTGTCGGTCGTCCCCGTCACCATGGGTATGACGCTCTCTCCCGGCGGCGCCTGCCTTAACTGGAGCTAACAAGCATGCAGTATCATGATTGGTTCTTCGTAAGTATTCTCTCTCACCCCTGTGCGGCGTATTGTTGCCTAGCGGCCTGTGACCCTACGCCTCTGTCAACATGCCGCTGACAGCTTGACGAACAGGACAAGGATGGCGATGGTTAGTATTCCCTCCACAGCTCAACCGCACGACGAAGGCCGATATTGCGATGCGCCTCTTCTGTACACGCACGATGAATACCACGAGTGTGTGGTGAGGATAGCCTCGAGGGCTGATGTACCCCTGATCGGCATCACCGCCAATTCGACGCCTTCAACAGCGCATAGCTGACGATATGGATCTACAGGTCAGATCACAACCAAGGAGCTCGGCACCGTCATGCGCTCGCTCGGCCAGAACCCCAGCGAGTCTGAACTGCAGGACATGATCAACGAGGTCGACGCCGACAACAACGGCACCATCGATTTCCCTGGTATGATCACAGTCACTTCGATCGGGGATGCTGGACTGACACCTAAATAGAATTCCTCAAGCGAGGCACGCTAAATGCATAAATGCACACTCTGTCGGCTTCCTCTAACAGCCACAATGGCTAGGTCGAGCCCTAGACGAATTATACAAAAGTTTCAGACTCTTGTTTTCTGATCATGAAAGCCCCCCGGCGGTCGCAATGTTATCTTCAATTATTGAATATGGGAGACACAGGAGACGACGTCTTGCTCAGCACTGTTCAGGACGTTGGGCATTCGGCAACTCAGCATCTTATTCGTCGGCATCTTCTTGAAGCCTACCTCTTCAATGCCGCCTATACCGGACCGCATTAGCTTCAGCACCTAATTTCAGTCCAGTTGCCAGCAAGTTGATTTCCGTAGGTGAACCTGCGGAAGGATCATTACCTAGAGTTGTAGGCTTTGCCTGCTATCTCTTACCCATGTCTTTTGAGTACCTTCTGTTTCCTCGGCGGGTCCGCCCGCCGATTGGACAATTTAAACCATTTGCAGTTGCAATCAGCGTCTGAAAAAAATTAATAGTTACAACTTTCAACAACGGATCTCTTGGTTCTGGCATCGATGAAGAACGCAGCGAAATGCGATAAGTAGTGTGAATTGCAGAATTCAGTGAATCATCGAATCTTTGAACGCACATTGCGCCCCTTGGTATTCCATGGGGCATGCCTGTTCGAGCGTCATTTGTACCTTCAAGCTCTGCTTGGTGTTGGGTGTTTGTCTCGCCTCTGCGTGTAGACTCGCCTCAAAACAATTGGCAGCCGGCGTATTGATTTCGGAGCGCAGTACATCTCGCGCTTTGCATTCAGAACGACGACGTCCAAAAGTACATTTTTACACTCTTGACCTCGGATCAGGTAGGGATACCCGCTGAACTTAAATATCAATAAGCGGAGGAAAAGAAACCAACAGGGATTGCCCTAGTAACGGCGAGTGAAGCGGCAACAGCTCAAATTTGAAATCTGGCGTCTTCGGCGTCCGAGTTGTAATTTGCAGAGGGCGCTTTGGCATTGGCAGCGGTCCAAGTTCCTTGGAACAGGACGTCACAGAGGGTGAGAATCCCGTACGTGGTCGCTAGCCTTTACCGTGTAAAGCCCCTTCGACGAGTCGAGTTGTTTGGGAATGCAGCTCTAAATGGGAGGTAAATTTCTTCTAAAGCTAAATACTGGCCAGAGACCGATAGCGCACAAGTAGAGTGATCGAAAGATGAAAAGCACTTTGGAAAGAGAGTTAAAAAGCACGTGAAATTGTTGAAAGGGAAGCGCTTGCAGCCAGACTTGCCTGTAGTTGCTCATCCGGGTTTCTACCCGGTGCACTCTTCTATAGGCAGGCCAGCATCAGTTTGGGCGGTTGGATAAAGGTCTCTGTCATGTACCTCTCTTCGGGGAGAACTTATAGGGGAGACGACATGCAACCAGCCTGGACTGAGGTCCGCGCATCTGCTAGGATGCTGGCGTAATGGCTGTAAGCGGCCCGTCTTGAAACACGGACCAAGGAGTCTAACATCTATGCGAGTGTTTGGGTGTCAAGCCCGAGCGCGTAATGAAAGTGAACGGAGGTGGGAACCTTTCGGGGTGCACCATCGACCGATCCTGATGTCTTCGGATGGATTTGAGTAAGAGCATAGCTGTTGGGACCCGAAAGATGGTGAACTATGCTTGAATAGGGTGAAGCCAGAGGAAACTCTGGTGGAGGCTCGCAGCGGTTCTGACGTGCAAATCGATCGTCAAATTTGGGCATAGGGGCGAAAGACTAATCGAACTATCTAGTAGCTGGTTCCTGCCGAAGTTTCCCTCAGGATAGCAGTAACGTTTTCAGTTTTATGAGGTAAAGCGAATGATTAGAGGCCTGGGGGTTGAAACAACCTTCACCTATTCTCAAACTTTAAATATGTAAGAAGTCCTTGTTACTTAATTGAACGTGGACAGTTGAATGTATCGTTACTAGTGGGCCATTTTTGGTAAGCAGAACTGGCGATGCGGGATGAACCGAACGCGGGGTTAAGGTGCCAGAATATACGCTCATCAGACACCACAAAAGGTGTTAGTTCATCTAGACAGCAGGACGGTGGCCATGGAAGTCGGAATCCGCTAAGGAGTGTGTAACAACTCACCTGCCGAATGAACTAGCCCTGAAAATGGATGGCGCTCAAGCGTGTTACCCATACCCCGCCGCTGGGGCAGGATTTATGCCCCAGCGAGTAGGCAGGCGTGGAGGTCCGTGACGAAGCCTTGGGGGTGACCCCGGGTCGAACGGCCTCTAGTGC

>LRR 12.20
CGGTGACGATGCGCCCCGAGCGGTCTTCCGTAAGTTCCTCAATCCGCCACCTGGCACCAGCAGTGCCCCATAGCGTTCGCTGTACGGCCAGGTAGAGCTTGAGAATCGCCTCCTGACAACATGCAGCCTCCATTGTCGGTCGTCCCCGTCACCATGGGTATGACGCTCTCTCCCGGCGGCGCCTGCCTTAACTGGAGCTAACAAGCATGCAGTATCATGATTGGTTCTTCGTAAGTATTCTCTCTCACCCCTGTGCGGCGTATTGTTGCCTAGCGGCCTGTGACCCTACGCCTCTGTCAACATGCCGCTGACAGCTTGACGAACAGGACAAGGATGGCGATGGTTAGTATTCCCTCCACAGCTCAACCGCACGACGAAGGCCGATATTGCGATGCGCCTCTTCTGTACACGCACGATGAATACCACGAGTGTGTGGTGAGGATAGCCTCGAGGGCTGATGTACCCCTGATCGGCATCACCGCCAATTCGACGCCTTCAACAGCGCATAGCTGACGATATGGATCTACAGGTCAGATCACAACCAAGGAGCTCGGCACCGTCATGCGCTCGCTCGGCCAGAACCCCAGCGAGTCTGAACTGCAGGACATGATCAACGAGGTCGACGCCGACAACAACGGCACCATCGATTTCCCTGGTATGATCACAGTCACTTCGATCGGGGATGCTGGACTGACACCTAAATAGAATTCCTCACGTAAGTGTACCATCGAGACGTGCTTATGTCGGCAGCCGCTCACAATTGACAGGGTAACCAAATCGGTGCCGCCTTCTGGCAGACCATCTCCGGCGAGCATGGCCTCGACGGCTCCGGTGTCTACAATGGCACCTCGGACCTCCAGCTCGAGCGTATGAACGTCTACTTCAACGAGGTACTAAAATTGTCACGCTTTTCTTAGACGAAATGCGAGTGCTGACCGCTTCCAGGCCTCCGGCAACAAGTTCGTTCCCCGTGCCGTCCTCGTCGATTTGGAGCCCGGCACAATGGATGCTGTCCGTGCTGGCCCCTTTAGTCAGCTCTTCCGTCCCTTTCCGTAGGTGAACCTGCGGAAGGATCATTACCTAGAGTTGTAGGCTTTGCCTGCTATCTCTTACCCATGTCTTTTGAGTACCTTCTGTTTCCTCGGCGGGTCCGCCCGCCGATTGGACAATTTAAACCATTTGCAGTTGCAATCAGCGTCTGAAAAAAATTAATAGTTACAACTTTCAACAACGGATCTCTTGGTTCTGGCATCGATGAAGAACGCAGCGAAATGCGATAAGTAGTGTGAATTGCAGAATTCAGTGAATCATCGAATCTTTGAACGCACATTGCGCCCCTTGGTATTCCATGGGGCATGCCTGTTCGAGCGTCATTTGTACCTTCAAGCTCTGCTTGGTGTTGGGTGTTTGTCTCGCCTCTGCGTGTAGACTCGCCTCAAAACAATTGGCAGCCGGCGTATTGATTTCGGAGCGCAGTACATCTCGCGCTTTGCATTCAGAACGACGACGTCCAAAAGTACATTTTTACACTCTTGACCTCGGATCAGGTAGGGATACCCGCTGAACTTAAATATCAATAAGCGGAGGAAAAGAAACCAACAGGGATTGCCCTAGTAACGGCGAGTGAAGCGGCAACAGCTCAAATTTGAAATCTGGCGTCTTCGGCGTCCGAGTTGTAATTTGCAGAGGGCGCTTTGGCATTGGCAGCGGTCCAAGTTCCTTGGAACAGGACGTCACAGAGGGTGAGAATCCCGTACGTGGTCGCTAGCCTTTACCGTGTAAAGCCCCTTCGACGAGTCGAGTTGTTTGGGAATGCAGCTCTAAATGGGAGGTAAATTTCTTCTAAAGCTAAATACTGGCCAGAGACCGATAGCGCACAAGTAGAGTGATCGAAAGATGAAAAGCACTTTGGAAAGAGAGTTAAAAAGCACGTGAAATTGTTGAAAGGGAAGCGCTTGCAGCCAGACTTGCCTGTAGTTGCTCATCCGGGTTTCTACCCGGTGCACTCTTCTATAGGCAGGCCAGCATCAGTTTGGGCGGTTGGATAAAGGTCTCTGTCATGTACCTCTCTTCGGGGAGAACTTATAGGGGAGACGACATGCAACCAGCCTGGACTGAGGTCCGCGCATCTGCTAGGATGCTGGCGTAATGGCTGTAAGCGGCCCGTCTTGAAACACGGACCAAGGAGTCTAACATCTATGCGAGTGTTTGGGTGTCAAGCCCGAGCGCGTAATGAAAGTGAACGGAGGTGGGAACCTTTCGGGGTGCACCATCGACCGATCCTGATGTCTTCGGATGGATTTGAGTAAGAGCATAGCTGTTGGGACCCGAAAGATGGTGAACTATGCTTGAATAGGGTGAAGCCAGAGGAAACTCTGGTGGAGGCTCGCAGCGGTTCTGACGTGCAAATCGATCGTCAAATTTGGGCATAGGGGCGAAAGACTAATCGAACTATCTAGTAGCTGGTTCCTGCCGAAGTTTCCCTCAGGATAGCAGTAACGTTTTCAGTTTTATGAGGTAAAGCGAATGATTAGAGGCCTGGGGGTTGAAACAACCTTCACCTATTCTCAAACTTTAAATATGTAAGAAGTCCTTGTTACTTAATTGAACGTGGACAGTTGAATGTATCGTTACTAGTGGGCCATTTTTGGTAAGCAGAACTGGCGATGCGGGATGAACCGAACGCGGGGTTAAGGTGCCAGAATATACGCTCATCAGACACCACAAAAGGTGTTAGTTCATCTAGACAGCAGGACGGTGGCCATGGAAGTCGGAATCCGCTAAGGAGTGTGTAACAACTCACCTGCCGAATGAACTAGCCCTGAAAATGGATGGCGCTCAAGCGTGTTACCCATACCCCGCCGCTGGGGCAGGATTTATGCCCCAGCGAGTAGGCAGGCGTGGAGGTCCGTGACGAAGCCTTGGGGGTGACCCCGGGTCGAACGGCCTCTAGTGC

>LRR 12.31
CGGTGATGATGCGCCCCGAGCTGTCTTCCGTAAGTTCCCCAACCCGCCACCTGGCACCAGCAGCGCCCCATTGCGCCCGCTGTACAGCCAGACAGCGCTTGAGAACCGCCTTCTGACAACATGCAGCCTCCATTGTCGGTCGCCCCCGTCACCACGGGTATGATGCTCTCCCCCGGCAGCGACTGCCCAGCCCGAGCTAACAGCAACGCAGTATCATGATTGGTTCTTCGTAAGCATCCTCTTTCCCCTGTGCAGCGTCTCGTTGCCTACCGCCTGAAAGCATATGCCTTTGTCAACTACACACCGCTAACAGCTTTGCGAACAGGACAAGGATGGCGATGGTTAGTGACCCCTCCATGGTACGGCCGCGCGACGAAGGCCGAGTCTGCGAGGCGCCTCTTCTTCACACGCACGACGATCGCCACAAGTGTGTGCTGAGGCTGGCCTCGAGGGCGATTGTTCCCCTGACCAGCTTTACCACCAATTCAACACCCTCAATGGCGCATAGCTGACGATATGGATCTACAGGTCAGATCACCACCAAGGAGCTCGGCACCGTCATGCGCTCGCTCGGCCAGAACCCCAGCGAGTCTGAGCTGCAGGACATGATCAATGAGGTCGACGCCGACAACAACGGCACCATCGACTTCCCTGGTACGATCACAGTGATGTCGCGTAGAGTTTTGAACTGACAACCTCCACAGAATTCCTCACGTAAGTACATCACTACAGTCTTCTCATGTCGACGGAAGCTCACAATTGACAGGGTAACCAAATCGGTGCCGCCTTCTGGCAGACCATCTCCGGCGAGCATGGCCTCGACGGCTCCGGTGTCTACAATGGCACCTCTGACCTTCAGCTCGAGCGCATGAACGTCTACTTCAACGAGGTACTAGAAACGACACGCTTCACTGCTACGGACTGCGAGTGCTGACCTCTTCTAGGCGTCCGGCAACAAGTTCGTTCCCCGTGCCGTCCTCGTCGATTTGGAGCCGGGAACAATGGACGCTGTCCGCGCTGGCCCCTTTGGCCAGCTCTTCCGCCCTTTTCCGTAGGTGAACCTGCGGAAGGATCATTACCTAGAGTTGTAGGCTTTGCCTGCTATCTCTTACCCATGTCTTTTGAGTACCTTCGTTTCCTCGGCGGGTCCGCCCGCCGATTGGACAATTTAAACCATTTGCAGTTGCAATCAGCGTCTGAAAAAACTTAATAGTTACAACTTTCAACAACGGATCTCTTGGTTCTGGCATCGATGAAGAACGCAGCGAAATGCGATAAGTAGTGTGAATTGCAGAATTCAGTGAATCATCGAATCTTTGAACGCACATTGCGCCCCTTGGTATTCCATGGGGCATGCCTGTTCGAGCGTCATTTGTACCTTCAAGCTCTGCTTGGTGTTGGGTGTTTGTCTCGCCTCTGCGCGTAGACTCGCCTCAAAACAATTGGCAGCCGGCGTATTGATTTCGGAGCGCAGTACATCTCGCGCTTTGCACTCAGAACGACGACGTCCAAAAGTACATTTTTACACTCTTGACCTCGGATCAGGTAGGGATACCCGCTGAACTTAAATATCAATAAGCGGAGGAAAAGAAACCAACAGGGATTGCCCTAGTAACGGCGAGTGAAGCGGCAACAGCTCAAATTTGAAATCTGGCGTCTTCGGCGTCCGAGTTGTAATTTGCAGAGGGCGCTTTGGCATTGGCAGCGGTCCAAGTTCCTTGGAACAGGACGTCACAGAGGGTGAGAATCCCGTACGTGGTCGCTAGCCTTTACCGTGTAAAGCCCCTTCGACGAGTCGAGTTGTTTGGGAATGCAGCTCTAAATGGGAGGTAAATTTCTTCTAAAGCTAAATACTGGCCAGAGACCGATAGCGCACAAGTAGAGTGATCGAAAGATGAAAAGCACTTTGGAAAGAGAGTTAAAAAGCACGTGAAATTGTTGAAAGGGAAGCGCTTGCAGCCAGACTTGCCTGTAGTTGCTCATCCGGGTTTCTACCCGGTGCACTCTTCTATAGGCAGGCCAGCATCAGTTTGGGCGGTTGGATAAAGGTCTCTGTCATGTACCTCTCTTCGGGGAGAACTTATAGGGGAGACGACATGCAACCAGCCTGGACTGAGGTCCGCGCATCTGCTAGGATGCTGGCGTAATGGCTGTAAGCGGCCCGTCTTGAAACACGGACCAAGGAGTCTAACATCTATGCGAGTGTTTGGGTGTCAAGCCCGAGCGCGTAATGAAAGTGAACGGAGGTGGGAACCTTTCGGGGTGCACCATCGACCGATCCTGATGTCTTCGGATGGATTTGAGTAAGAGCATAGCTGTTGGGACCCGAAAGATGGTGAACTATGCTTGAATAGGGTGAAGCCAGAGGAAACTCTGGTGGAGGCTCGCAGCGGTTCTGACGTGCAAATCGATCGTCAAATTTGGGCATAGGGGCGAAAGACTAATCGAACTATCTAGTAGCTGGTTCCTGCCGAAGTTTCCCTCAGGATAGCAGTAACGTTTTCAGTTTTATGAGGTAAAGCGAATGATTAGAGGCCTGGGGGTTGAAACAACCTTCACCTATTCTCAAACTTTAAATATGTAAGAAGTCCTTGTTACTTGATTGAACGTGGACAGTTGAATGTATCGTTACTAGTGGGCCATTTTTGGTAAGCAGAACTGGCGATGCGGGATGAACCGAACGCGGGGTTAAGGTGCCAGAATATACGCTCATCAGACACCACAAAAGGTGTTAGTTCATCTAGACAGCAGGACGGTGGCCATGGAAGTCGGAATCCGCTAAGGAGTGTGTAACAACTCACCTGCCGAATGAACTAGCCCTGAAAATGGATGGCGCTCAAGCGTGTTACCCATACCCCGCCGCTGGGGCAGGATTTATGCCCCAGCGAGTAGGCAGGCGTGGAGGTCCGTGACGAAGCCTTGGGGGTGACCCCGGGTCGAACGGCCTCTAGTGC
